# Supplementary material for: Integration of transcriptomic and metabolomic analysis of the mechanism of dietary N-carbamoylglutamate in promoting follicle development in yaks
Source: Front Vet Sci. 2022 Aug 29;9:946893. doi: 10.3389/fvets.2022.946893 (PMC9464987; doi:10.3389/fvets.2022.946893)
Supplement: Supplementary file 2 [file Table_1.XLS]

## Sheet: Table S1
	Table S1 Ingredients and nutrition levels of the basal ration
	Items	% of Dry Matter
	Ingredients
	Corn	11.5
	Wheat bran	17.85
	Soybean meal	3.2
	Rapeseed meal	2.8
	Calcium hydrophosphate	0.25
	Calcium carbonate	0.8
	Sodium chloride	0.35
	Sodium bicarbonate	0.4
	Premix (trace minerals and vitamins)a	0.35
	Straw	24
	Distillers’ grains	38.5
	In total	100
	Nutrition levels
	Dry matter	57.22
	Net energy for maintain, NEm (MJ/kg)b	5.37
	Crude protein, CP	11.98
	Ether extract, EE	2.75
	Crude fiber, CF	17.3
	Neutral detergent fiber, NDF	55.91
	Acid detergent fiber, ADF	36.03
	Calcium, Ca	0.36
	Phosphorus, P	0.3
	a The premix provided trace minerals and vitamins to the basal ration containing per kilogram of 4500 IU VA, 600 IU VD, 120 IU VE, 0.10 mg Co, 10 mg Cu, 0.50 mg I,
	50 mg Mn, 0.25 mg Se, 70 mg Zn, 120 mg Fe.
	b NEm were calculated values, while the others were measured values.

## Sheet: Table S2
	Table S2 Primer sequences used in the real-time PCR
	Gene	Sequence (5’–3’)	GenBank accession number	Product length(bp)
	HMGCS1	F: TTGGCCAACTACATTCCCCA	XM_014477960.1	173
		R: ATATGCTCGGCTGTAGTGCT
	SCARB1	F: CATCAAGCAGCAGGTCCTCA	XM_014481097.1	196
		R: CTTGTGCCTGAACTCCCTGT
	VEGFA	F: GGGGCTGCTGTAATGACGA	XM_014479536.1	96
		R: GCTGGCTTTGGTGAGGTTTG
	FDPS	F: TCCCAGATTGTCAAGGTGCT	XM_005898693.2	171
		R: ATCTTGTTTCCCAGGCTCCA
	PLEKHA8	F: TGATGTGGGAACTCTGCTGA	XM_005901401.1	150
		R: TTGTTGGACTTGAGCATGGC
	MPEG1	F: AATCCTCTGACCAATGCCCA	XM_005907352.2	241
		R: TGATGAGGGCTAGGTGTTGG
	FOSB	F: GTGAAGTTCAAGTCCTCGGC	XM_014479644.1	167
		R: TCACAGAGCAAGAAGGGAGG
	RGS5	F: CCCTGTCAAGATGGCTGAGA	XM_005909257.2	155
		R: TTTTCTGGGCCACGTCAAAG
	HSD17B1	F: CCGTCCCAGAGCTTCAAAGT	XM_005899199.1	136
		R: AATCTGCATCCCTCACGTCC
	CYP11A1	F: CCGAGGCCCAGAAGTTCATT	XM_005905795.2	137
		R: AATTGTGTCCCATGCGGCTA
	CYP19A1	F: GGTGTCCGAAGTTGTGCCTA	XM_005900467.1	146
		R: ACCTGCAGTGGGAAATGAGG
	CYP51A1	F: CGGGATAGTGATGCTGGACT	XM_005908819.1	126
		R: ACCAGACTAAGCGTGAAGGC
	ESR1	F: CAAGAACGTGGTGCCTCTCT	XM_014476936.1	190
		R: GCTGGGGAAATTCTCTGCCT
	ESR2	F: TCCTATGTAGAGAGCCGCCA	XM_014478950.1	180
		R: AACTGATGGCTGGCAATGGA
	FBP1	F: TCGACTGCCTTGTGTCCAT	XM_005903841.2	173
		R: GCAGTTGACTCCATTCGCC
	PGD	F: GGCATCTTGTTTGTGGGGAG	XM_005892717.2	220
		R: CGTACTCTATGCCGTTGTGC
	G6PDH	F:TTGCCCGAAGACACCTACAT	XM_005910111.1	237
		R:GTAGAAGAGGCGGTTGGTCT
	PFKL	F: AAGGCAAGATCTCAGAGGGC	XM_014482106.1	154
		R: GTGATGGCGTCGATGACTTC
	RBKS	F: CCCGAGTTCTACACCCTCTC	XM_005903865.1	169
		R: TCACACATCCTTCAGCACCT
	β-actin	F: TGGCGCTTGACTCAGGATTT	XM_005887322.2	102
		R: CAATCAAGTCCTCGGCCACA
	Abbreviations: HMGCS1，3-Hydroxy-3-Methylglutaryl-CoA Synthase 1; SCARB1, Scavenger Receptor Class B Member 1; VEGFA, Vascular Endothelial Growth Factor A; FDPS, Farnesyl Diphosphate Synthase; PLEKHA8, Pleckstrin Homology Domain Containing A8; MPEG1, Macrophage Expressed 1; FOSB, FosB Proto-Oncogene, AP-1 Transcription Factor Subunit; RGS5, Regulator of G Protein Signaling 5; HSD17B1, Hydroxystero…

## Sheet: Table S3
	Table S3 Basic information statistics of bases
	Sample	RawData(bp)		BF_Q20(%)	BF_Q30(%)		BF_N(%)	BF_GC(%)	CleanData(bp)	AF_Q20(%)	AF_Q30(%)	AF_N(%)	AF_GC(%)
	Control-1	6784685100	6639398982 (97.86%)		6362489445 (93.78%)	32800 (0.00%)		3402859829 (50.16%)	6736202573	6597863464 (97.95%)	6324776562 (93.89%)	24810 (0.00%)	3376576819 (50.13%)
	Control-2	6910465500	6755496347 (97.76%)		6466386520 (93.57%)	35590 (0.00%)		3510108341 (50.79%)	6851846705	6705204408 (97.86%)	6420795070 (93.71%)	26261 (0.00%)	3478198646 (50.76%)
	Control-3	6408380100	6248099350 (97.50%)		5953019097 (92.89%)	37171 (0.00%)		3181654852 (49.65%)	6358679903	6206268126 (97.60%)	5915446769 (93.03%)	27028 (0.00%)	3154513223 (49.61%)
	NCG-1	6719139600	6559501102 (97.62%)		6268952960 (93.30%)	32651 (0.00%)		3416093867 (50.84%)	6650830140	6501207305 (97.75%)	6216303840 (93.47%)	24613 (0.00%)	3378296151 (50.80%)
	NCG -2	6776458800	6628101148 (97.81%)		6343477662 (93.61%)	40773 (0.00%)		3435618011 (50.70%)	6722337334	6580704741 (97.89%)	6300389562 (93.72%)	29532 (0.00%)	3406438580 (50.67%)
	NCG -3	6754173000	6601684629 (97.74%)		6315344732 (93.50%)	35982 (0.00%)		3408827825 (50.47%)	6700842964	6555378608 (97.83%)	6273255501 (93.62%)	26704 (0.00%)	3379741843 (50.44%)

## Sheet: Table S4
Table S4 Gene ontology enrichment analysis of differentially expressed genes
GO ID (level1)	GO Term (level1)	GO ID (level2)	GO Term (level2)	Gene Number(H-vs-HN_up)	Gene Number(H-vs-HN_down)	Gene List(Control-vs-NCG_up)	Gene List(Control-vs-NCG_down)
GO:0003674	Molecular Function	GO:0003824	catalytic activity	158	116	ENSBGRG00000000258(ALG3),ENSBGRG00000000875(ALPL),ENSBGRG00000001042(-),ENSBGRG00000001069(-),ENSBGRG00000001100(LSS),ENSBGRG00000001125(NDUFB7),ENSBGRG00000001429(-),ENSBGRG00000002007(ELOVL6),ENSBGRG00000002491(-),ENSBGRG00000002578(-),ENSBGRG00000002753(FDFT1),ENSBGRG00000004030(PCYT2),ENSBGRG00000004279(DNMT3B),ENSBGRG00000004363(CYP11A1),ENSBGRG00000004614(POP1),ENSBGRG00000004874(-),ENSBGRG…	ENSBGRG00000000068(ADAMTS1),ENSBGRG00000000069(ADAMTS5),ENSBGRG00000000210(PLCL1),ENSBGRG00000000228(KIF17),ENSBGRG00000000255(PHLDB2),ENSBGRG00000000787(MAP3K19),ENSBGRG00000001109(HORMAD1),ENSBGRG00000001141(ABCA1),ENSBGRG00000001321(PLBD1),ENSBGRG00000001740(PDE1A),ENSBGRG00000002076(ENPEP),ENSBGRG00000002421(KLHL9),ENSBGRG00000002633(PPP3CA),ENSBGRG00000002775(PGM5),ENSBGRG00000002839(RHOH),E…
GO:0003674	Molecular Function	GO:0005198	structural molecule activity	10	8	ENSBGRG00000006873(-),ENSBGRG00000008862(TUBB2A),ENSBGRG00000011214(-),ENSBGRG00000011563(-),ENSBGRG00000019137(COL11A2),ENSBGRG00000019931(-),ENSBGRG00000022274(-),ENSBGRG00000025552(MRPL12),ENSBGRG00000026142(-),ENSBGRG00000026146(-)	ENSBGRG00000004415(BFSP1),ENSBGRG00000005449(LAMB1),ENSBGRG00000005981(SYNM),ENSBGRG00000015850(NEFL),ENSBGRG00000016471(ADD3),ENSBGRG00000019259(GRIP1),ENSBGRG00000023492(EPB41L3),MSTRG.562(Pol)
GO:0003674	Molecular Function	GO:0005215	transporter activity	32	31	ENSBGRG00000000405(MFSD2A),ENSBGRG00000001205(SLC39A3),ENSBGRG00000003941(SLC2A6),ENSBGRG00000004446(SLC16A1),ENSBGRG00000004535(STRA6),ENSBGRG00000004984(ABCB8),ENSBGRG00000005034(P2RX3),ENSBGRG00000005133(RHCG),ENSBGRG00000005214(SLC1A1),ENSBGRG00000005550(HCN2),ENSBGRG00000006172(KCNK13),ENSBGRG00000008267(CLCN4),ENSBGRG00000008917(TMEM63B),ENSBGRG00000009326(KCNK12),ENSBGRG00000009802(GRIN1),…	ENSBGRG00000000286(TRPC1),ENSBGRG00000001141(ABCA1),ENSBGRG00000001456(SLC39A10),ENSBGRG00000003061(PLEKHA8),ENSBGRG00000003164(GJC2),ENSBGRG00000003524(KCNJ8),ENSBGRG00000003543(ABCC9),ENSBGRG00000003645(SLC40A1),ENSBGRG00000004231(TMEM144),ENSBGRG00000005785(SLC24A3),ENSBGRG00000007815(SLC35F1),ENSBGRG00000007893(ATP2B4),ENSBGRG00000009384(SLC2A9),ENSBGRG00000009441(SLC4A7),ENSBGRG00000009779(C…
GO:0003674	Molecular Function	GO:0005488	binding	198	292	ENSBGRG00000000772(COMP),ENSBGRG00000000785(DDX39A),ENSBGRG00000000866(GTPBP8),ENSBGRG00000001042(-),ENSBGRG00000001069(-),ENSBGRG00000001320(MYL6B),ENSBGRG00000001429(-),ENSBGRG00000002160(LRP8),ENSBGRG00000002179(CRELD2),ENSBGRG00000002498(PINX1),ENSBGRG00000002578(-),ENSBGRG00000002649(INHBB),ENSBGRG00000002728(PTHLH),ENSBGRG00000002753(FDFT1),ENSBGRG00000003064(NTS),ENSBGRG00000004203(SEMA7A)…	ENSBGRG00000000017(ROBO2),ENSBGRG00000000027(NRIP1),ENSBGRG00000000047(NCAM2),ENSBGRG00000000068(ADAMTS1),ENSBGRG00000000069(ADAMTS5),ENSBGRG00000000208(ITGB2),ENSBGRG00000000210(PLCL1),ENSBGRG00000000228(KIF17),ENSBGRG00000000286(TRPC1),ENSBGRG00000000308(CD48),ENSBGRG00000000314(NCKAP1L),ENSBGRG00000000343(SLAMF7),ENSBGRG00000000563(PMEL),ENSBGRG00000000657(FNBP1L),ENSBGRG00000000703(ADRA1A),EN…
GO:0003674	Molecular Function	GO:0016209	antioxidant activity	3	0	ENSBGRG00000013232(TXNDC17),ENSBGRG00000013408(GPX4),MSTRG.16092(PRDX5)	--
GO:0003674	Molecular Function	GO:0031386	protein tag	1	0	ENSBGRG00000016212(ISG15)	--
GO:0003674	Molecular Function	GO:0038024	cargo receptor activity	5	4	ENSBGRG00000002160(LRP8),ENSBGRG00000005861(LDLR),ENSBGRG00000012214(SCARB1),ENSBGRG00000018032(-),ENSBGRG00000019711(LGALS3BP)	ENSBGRG00000001141(ABCA1),ENSBGRG00000008584(-),ENSBGRG00000009456(MSR1),ENSBGRG00000020301(CD6)
GO:0003674	Molecular Function	GO:0045182	translation regulator activity	1	0	ENSBGRG00000018704(EIF4EBP1)	--
GO:0003674	Molecular Function	GO:0060089	molecular transducer activity	18	53	ENSBGRG00000004535(STRA6),ENSBGRG00000004837(IL1R2),ENSBGRG00000005024(IL1RL1),ENSBGRG00000005034(P2RX3),ENSBGRG00000005505(RTN4RL2),ENSBGRG00000008246(TNFRSF8),ENSBGRG00000008917(TMEM63B),ENSBGRG00000009802(GRIN1),ENSBGRG00000011058(-),ENSBGRG00000011893(-),ENSBGRG00000012214(SCARB1),ENSBGRG00000014482(GRIN2C),ENSBGRG00000015063(GPR68),ENSBGRG00000017904(NR5A2),ENSBGRG00000019663(ADIPOR2),ENSBGR…	ENSBGRG00000000208(ITGB2),ENSBGRG00000000308(CD48),ENSBGRG00000000703(ADRA1A),ENSBGRG00000001141(ABCA1),ENSBGRG00000001242(ADGRE3),ENSBGRG00000003543(ABCC9),ENSBGRG00000003916(RXFP1),ENSBGRG00000004014(PTGER2),ENSBGRG00000004138(TMIGD3),ENSBGRG00000004323(ANTXR1),ENSBGRG00000004943(PLXNA4),ENSBGRG00000004989(ACVR2A),ENSBGRG00000005303(NPY1R),ENSBGRG00000005941(GPR132),ENSBGRG00000006011(ESR1),ENS…
GO:0003674	Molecular Function	GO:0098772	molecular function regulator	19	28	ENSBGRG00000002498(PINX1),ENSBGRG00000002649(INHBB),ENSBGRG00000002728(PTHLH),ENSBGRG00000003064(NTS),ENSBGRG00000006663(GRPEL1),ENSBGRG00000008928(VEGFC),ENSBGRG00000009678(INHBA),ENSBGRG00000010227(VEGFA),ENSBGRG00000010764(RGN),ENSBGRG00000011138(CDKN1A),ENSBGRG00000016591(RASAL1),ENSBGRG00000018527(INHA),ENSBGRG00000019417(CLEC12B),ENSBGRG00000019707(-),ENSBGRG00000020668(FST),ENSBGRG00000021…	ENSBGRG00000000314(NCKAP1L),ENSBGRG00000002088(-),ENSBGRG00000002689(RGS4),ENSBGRG00000002839(RHOH),ENSBGRG00000003097(TFPI),ENSBGRG00000003466(DOCK8),ENSBGRG00000003867(FNIP1),ENSBGRG00000004132(SH3BP5),ENSBGRG00000005614(LYPD6),ENSBGRG00000006329(CYTH4),ENSBGRG00000007367(RALGPS2),ENSBGRG00000007893(ATP2B4),ENSBGRG00000011592(-),ENSBGRG00000013127(NCF2),ENSBGRG00000015382(-),ENSBGRG00000015385(…
GO:0003674	Molecular Function	GO:0140110	transcription regulator activity	11	41	ENSBGRG00000004279(DNMT3B),ENSBGRG00000010251(NME2),ENSBGRG00000011108(PIR),ENSBGRG00000011621(TCF19),ENSBGRG00000012210(RUVBL1),ENSBGRG00000012371(MYBL2),ENSBGRG00000015396(ID2),ENSBGRG00000016268(CITED4),ENSBGRG00000017904(NR5A2),ENSBGRG00000019533(FOXA3),ENSBGRG00000022643(SMAD7)	ENSBGRG00000000027(NRIP1),ENSBGRG00000000741(CREBL2),ENSBGRG00000001146(SP4),ENSBGRG00000001901(FOXP2),ENSBGRG00000003094(PBX1),ENSBGRG00000003307(TBL1XR1),ENSBGRG00000003613(PBX3),ENSBGRG00000004042(OSR2),ENSBGRG00000004094(EGR1),ENSBGRG00000006011(ESR1),ENSBGRG00000006014(NFAT5),ENSBGRG00000006122(CBFA2T2),ENSBGRG00000006785(MAFB),ENSBGRG00000007622(SMAD1),ENSBGRG00000007656(NFIX),ENSBGRG000000…
GO:0005575	Cellular Component	GO:0005576	extracellular region	29	34	ENSBGRG00000000772(COMP),ENSBGRG00000000875(ALPL),ENSBGRG00000002179(CRELD2),ENSBGRG00000002649(INHBB),ENSBGRG00000002728(PTHLH),ENSBGRG00000003064(NTS),ENSBGRG00000008588(REN),ENSBGRG00000008928(VEGFC),ENSBGRG00000008966(LCN2),ENSBGRG00000009044(PAPPA),ENSBGRG00000009477(GLDN),ENSBGRG00000009678(INHBA),ENSBGRG00000012675(PRADC1),ENSBGRG00000014778(PGK1),ENSBGRG00000015089(-),ENSBGRG00000016212(I…	ENSBGRG00000000068(ADAMTS1),ENSBGRG00000000069(ADAMTS5),ENSBGRG00000000180(DIPK2A),ENSBGRG00000001321(PLBD1),ENSBGRG00000002228(IGFBP5),ENSBGRG00000003097(TFPI),ENSBGRG00000003893(COL6A6),ENSBGRG00000005449(LAMB1),ENSBGRG00000008431(VCAM1),ENSBGRG00000009469(-),ENSBGRG00000009814(RELN),ENSBGRG00000010704(VASH1),ENSBGRG00000010721(GLIPR1),ENSBGRG00000010852(SULF1),ENSBGRG00000011484(SFRP1),ENSBGRG…
GO:0005575	Cellular Component	GO:0005623	cell	223	265	ENSBGRG00000000258(ALG3),ENSBGRG00000000405(MFSD2A),ENSBGRG00000000492(-),ENSBGRG00000000608(KRT7),ENSBGRG00000000785(DDX39A),ENSBGRG00000000866(GTPBP8),ENSBGRG00000000875(ALPL),ENSBGRG00000001100(LSS),ENSBGRG00000001125(NDUFB7),ENSBGRG00000001269(-),ENSBGRG00000001761(IFRD1),ENSBGRG00000002007(ELOVL6),ENSBGRG00000002160(LRP8),ENSBGRG00000002179(CRELD2),ENSBGRG00000002498(PINX1),ENSBGRG0000000264…	ENSBGRG00000000017(ROBO2),ENSBGRG00000000027(NRIP1),ENSBGRG00000000047(NCAM2),ENSBGRG00000000068(ADAMTS1),ENSBGRG00000000180(DIPK2A),ENSBGRG00000000208(ITGB2),ENSBGRG00000000210(PLCL1),ENSBGRG00000000228(KIF17),ENSBGRG00000000255(PHLDB2),ENSBGRG00000000286(TRPC1),ENSBGRG00000000314(NCKAP1L),ENSBGRG00000000563(PMEL),ENSBGRG00000000657(FNBP1L),ENSBGRG00000000703(ADRA1A),ENSBGRG00000000881(ARHGAP30)…
GO:0005575	Cellular Component	GO:0009295	nucleoid	1	0	ENSBGRG00000005610(POLRMT)	--
GO:0005575	Cellular Component	GO:0016020	membrane	119	172	ENSBGRG00000000258(ALG3),ENSBGRG00000000405(MFSD2A),ENSBGRG00000000875(ALPL),ENSBGRG00000001069(-),ENSBGRG00000001125(NDUFB7),ENSBGRG00000001205(SLC39A3),ENSBGRG00000002007(ELOVL6),ENSBGRG00000002160(LRP8),ENSBGRG00000002753(FDFT1),ENSBGRG00000003941(SLC2A6),ENSBGRG00000004203(SEMA7A),ENSBGRG00000004446(SLC16A1),ENSBGRG00000004535(STRA6),ENSBGRG00000004984(ABCB8),ENSBGRG00000005024(IL1RL1),ENSBGR…	ENSBGRG00000000047(NCAM2),ENSBGRG00000000180(DIPK2A),ENSBGRG00000000208(ITGB2),ENSBGRG00000000210(PLCL1),ENSBGRG00000000228(KIF17),ENSBGRG00000000255(PHLDB2),ENSBGRG00000000286(TRPC1),ENSBGRG00000000563(PMEL),ENSBGRG00000000703(ADRA1A),ENSBGRG00000001141(ABCA1),ENSBGRG00000001242(ADGRE3),ENSBGRG00000001456(SLC39A10),ENSBGRG00000001540(CAVIN2),ENSBGRG00000001579(CATIP),ENSBGRG00000001745(SKAP2),EN…
GO:0005575	Cellular Component	GO:0030054	cell junction	6	31	ENSBGRG00000005024(IL1RL1),ENSBGRG00000005503(REXO2),ENSBGRG00000016208(LSR),ENSBGRG00000022643(SMAD7),ENSBGRG00000023176(KIRREL2),MSTRG.10984(--)	ENSBGRG00000000255(PHLDB2),ENSBGRG00000002095(TES),ENSBGRG00000002775(PGM5),ENSBGRG00000003164(GJC2),ENSBGRG00000004790(SYNPO2),ENSBGRG00000007642(CORO1A),ENSBGRG00000007705(FRS2),ENSBGRG00000010179(FABP7),ENSBGRG00000011056(LPXN),ENSBGRG00000011721(PARD3B),ENSBGRG00000013958(ITK),ENSBGRG00000014173(CDH3),ENSBGRG00000016471(ADD3),ENSBGRG00000016494(PTPRC),ENSBGRG00000018695(LCP2),ENSBGRG000000205…
GO:0005575	Cellular Component	GO:0031974	membrane-enclosed lumen	64	62	ENSBGRG00000000785(DDX39A),ENSBGRG00000001125(NDUFB7),ENSBGRG00000002498(PINX1),ENSBGRG00000002728(PTHLH),ENSBGRG00000004279(DNMT3B),ENSBGRG00000004614(POP1),ENSBGRG00000004984(ABCB8),ENSBGRG00000005485(RELT),ENSBGRG00000005503(REXO2),ENSBGRG00000005610(POLRMT),ENSBGRG00000005632(TIMM10),ENSBGRG00000006663(GRPEL1),ENSBGRG00000007076(NXT1),ENSBGRG00000007287(MARS1),ENSBGRG00000007423(PUS1),ENSBGRG…	ENSBGRG00000000027(NRIP1),ENSBGRG00000000047(NCAM2),ENSBGRG00000001089(THAP5),ENSBGRG00000001109(HORMAD1),ENSBGRG00000001146(SP4),ENSBGRG00000001540(CAVIN2),ENSBGRG00000001745(SKAP2),ENSBGRG00000001954(ZNF395),ENSBGRG00000002633(PPP3CA),ENSBGRG00000003061(PLEKHA8),ENSBGRG00000003094(PBX1),ENSBGRG00000003307(TBL1XR1),ENSBGRG00000003645(SLC40A1),ENSBGRG00000004094(EGR1),ENSBGRG00000004113(ZNF436),E…
GO:0005575	Cellular Component	GO:0032991	protein-containing complex	69	84	ENSBGRG00000000772(COMP),ENSBGRG00000001125(NDUFB7),ENSBGRG00000002160(LRP8),ENSBGRG00000002498(PINX1),ENSBGRG00000004535(STRA6),ENSBGRG00000004614(POP1),ENSBGRG00000005034(P2RX3),ENSBGRG00000005550(HCN2),ENSBGRG00000005610(POLRMT),ENSBGRG00000005632(TIMM10),ENSBGRG00000005861(LDLR),ENSBGRG00000006084(IFNLR1),ENSBGRG00000006873(-),ENSBGRG00000007076(NXT1),ENSBGRG00000007287(MARS1),ENSBGRG00000008…	ENSBGRG00000000027(NRIP1),ENSBGRG00000000180(DIPK2A),ENSBGRG00000000208(ITGB2),ENSBGRG00000000228(KIF17),ENSBGRG00000000286(TRPC1),ENSBGRG00000000314(NCKAP1L),ENSBGRG00000001782(LRP1B),ENSBGRG00000002095(TES),ENSBGRG00000002228(IGFBP5),ENSBGRG00000002421(KLHL9),ENSBGRG00000002633(PPP3CA),ENSBGRG00000002775(PGM5),ENSBGRG00000003094(PBX1),ENSBGRG00000003164(GJC2),ENSBGRG00000003307(TBL1XR1),ENSBGRG…
GO:0005575	Cellular Component	GO:0043226	organelle	176	171	ENSBGRG00000000258(ALG3),ENSBGRG00000000492(-),ENSBGRG00000000608(KRT7),ENSBGRG00000000785(DDX39A),ENSBGRG00000000866(GTPBP8),ENSBGRG00000000875(ALPL),ENSBGRG00000001100(LSS),ENSBGRG00000001125(NDUFB7),ENSBGRG00000001269(-),ENSBGRG00000001761(IFRD1),ENSBGRG00000002007(ELOVL6),ENSBGRG00000002179(CRELD2),ENSBGRG00000002498(PINX1),ENSBGRG00000002728(PTHLH),ENSBGRG00000002753(FDFT1),ENSBGRG0000000372…	ENSBGRG00000000027(NRIP1),ENSBGRG00000000047(NCAM2),ENSBGRG00000000068(ADAMTS1),ENSBGRG00000000180(DIPK2A),ENSBGRG00000000228(KIF17),ENSBGRG00000000255(PHLDB2),ENSBGRG00000000563(PMEL),ENSBGRG00000000657(FNBP1L),ENSBGRG00000000703(ADRA1A),ENSBGRG00000000881(ARHGAP30),ENSBGRG00000001089(THAP5),ENSBGRG00000001109(HORMAD1),ENSBGRG00000001141(ABCA1),ENSBGRG00000001146(SP4),ENSBGRG00000001540(CAVIN2),…
GO:0005575	Cellular Component	GO:0044421	extracellular region part	18	27	ENSBGRG00000000772(COMP),ENSBGRG00000000875(ALPL),ENSBGRG00000002179(CRELD2),ENSBGRG00000008588(REN),ENSBGRG00000008928(VEGFC),ENSBGRG00000008966(LCN2),ENSBGRG00000009477(GLDN),ENSBGRG00000009678(INHBA),ENSBGRG00000014778(PGK1),ENSBGRG00000015089(-),ENSBGRG00000018527(INHA),ENSBGRG00000018529(C4BPA),ENSBGRG00000019707(-),ENSBGRG00000019711(LGALS3BP),ENSBGRG00000023361(GPC1),ENSBGRG00000025983(C3)…	ENSBGRG00000000068(ADAMTS1),ENSBGRG00000000069(ADAMTS5),ENSBGRG00000000180(DIPK2A),ENSBGRG00000001321(PLBD1),ENSBGRG00000002228(IGFBP5),ENSBGRG00000003097(TFPI),ENSBGRG00000003893(COL6A6),ENSBGRG00000005449(LAMB1),ENSBGRG00000008431(VCAM1),ENSBGRG00000009814(RELN),ENSBGRG00000010704(VASH1),ENSBGRG00000010852(SULF1),ENSBGRG00000011484(SFRP1),ENSBGRG00000011661(HAS3),ENSBGRG00000012099(LAMA2),ENSBG…
GO:0005575	Cellular Component	GO:0044422	organelle part	120	100	ENSBGRG00000000258(ALG3),ENSBGRG00000000608(KRT7),ENSBGRG00000000785(DDX39A),ENSBGRG00000001125(NDUFB7),ENSBGRG00000002007(ELOVL6),ENSBGRG00000002498(PINX1),ENSBGRG00000002728(PTHLH),ENSBGRG00000003941(SLC2A6),ENSBGRG00000004279(DNMT3B),ENSBGRG00000004614(POP1),ENSBGRG00000004984(ABCB8),ENSBGRG00000005214(SLC1A1),ENSBGRG00000005485(RELT),ENSBGRG00000005503(REXO2),ENSBGRG00000005610(POLRMT),ENSBGR…	ENSBGRG00000000027(NRIP1),ENSBGRG00000000047(NCAM2),ENSBGRG00000000180(DIPK2A),ENSBGRG00000000228(KIF17),ENSBGRG00000000563(PMEL),ENSBGRG00000000703(ADRA1A),ENSBGRG00000001089(THAP5),ENSBGRG00000001109(HORMAD1),ENSBGRG00000001146(SP4),ENSBGRG00000001540(CAVIN2),ENSBGRG00000001745(SKAP2),ENSBGRG00000001954(ZNF395),ENSBGRG00000002633(PPP3CA),ENSBGRG00000002775(PGM5),ENSBGRG00000002924(SCRN1),ENSBGR…
GO:0005575	Cellular Component	GO:0044425	membrane part	70	114	ENSBGRG00000000258(ALG3),ENSBGRG00000000405(MFSD2A),ENSBGRG00000001125(NDUFB7),ENSBGRG00000002007(ELOVL6),ENSBGRG00000002160(LRP8),ENSBGRG00000002753(FDFT1),ENSBGRG00000003941(SLC2A6),ENSBGRG00000004203(SEMA7A),ENSBGRG00000004446(SLC16A1),ENSBGRG00000004535(STRA6),ENSBGRG00000004984(ABCB8),ENSBGRG00000005024(IL1RL1),ENSBGRG00000005034(P2RX3),ENSBGRG00000005133(RHCG),ENSBGRG00000005214(SLC1A1),ENS…	ENSBGRG00000000180(DIPK2A),ENSBGRG00000000208(ITGB2),ENSBGRG00000000228(KIF17),ENSBGRG00000000286(TRPC1),ENSBGRG00000000563(PMEL),ENSBGRG00000000703(ADRA1A),ENSBGRG00000001141(ABCA1),ENSBGRG00000001242(ADGRE3),ENSBGRG00000001540(CAVIN2),ENSBGRG00000002076(ENPEP),ENSBGRG00000002633(PPP3CA),ENSBGRG00000002775(PGM5),ENSBGRG00000002839(RHOH),ENSBGRG00000003097(TFPI),ENSBGRG00000003164(GJC2),ENSBGRG00…
GO:0005575	Cellular Component	GO:0044456	synapse part	4	14	ENSBGRG00000009802(GRIN1),ENSBGRG00000013205(SYN3),ENSBGRG00000018169(FRMPD4),ENSBGRG00000020562(-)	ENSBGRG00000002633(PPP3CA),ENSBGRG00000006468(PCDH17),ENSBGRG00000010098(NRP2),ENSBGRG00000010415(CNTN2),ENSBGRG00000012099(LAMA2),ENSBGRG00000015531(LRRK2),ENSBGRG00000015850(NEFL),ENSBGRG00000016143(CHRNA7),ENSBGRG00000016471(ADD3),ENSBGRG00000016476(CNTN1),ENSBGRG00000016686(ROR1),ENSBGRG00000019123(FABP5),ENSBGRG00000019462(DCLK1),ENSBGRG00000023492(EPB41L3)
GO:0005575	Cellular Component	GO:0044464	cell part	223	264	ENSBGRG00000000258(ALG3),ENSBGRG00000000405(MFSD2A),ENSBGRG00000000492(-),ENSBGRG00000000608(KRT7),ENSBGRG00000000785(DDX39A),ENSBGRG00000000866(GTPBP8),ENSBGRG00000000875(ALPL),ENSBGRG00000001100(LSS),ENSBGRG00000001125(NDUFB7),ENSBGRG00000001269(-),ENSBGRG00000001761(IFRD1),ENSBGRG00000002007(ELOVL6),ENSBGRG00000002160(LRP8),ENSBGRG00000002179(CRELD2),ENSBGRG00000002498(PINX1),ENSBGRG0000000264…	ENSBGRG00000000017(ROBO2),ENSBGRG00000000027(NRIP1),ENSBGRG00000000047(NCAM2),ENSBGRG00000000068(ADAMTS1),ENSBGRG00000000180(DIPK2A),ENSBGRG00000000208(ITGB2),ENSBGRG00000000210(PLCL1),ENSBGRG00000000228(KIF17),ENSBGRG00000000255(PHLDB2),ENSBGRG00000000286(TRPC1),ENSBGRG00000000314(NCKAP1L),ENSBGRG00000000563(PMEL),ENSBGRG00000000657(FNBP1L),ENSBGRG00000000703(ADRA1A),ENSBGRG00000000881(ARHGAP30)…
GO:0005575	Cellular Component	GO:0045202	synapse	9	18	ENSBGRG00000005034(P2RX3),ENSBGRG00000009802(GRIN1),ENSBGRG00000010815(ZMYND19),ENSBGRG00000013205(SYN3),ENSBGRG00000014482(GRIN2C),ENSBGRG00000018169(FRMPD4),ENSBGRG00000020562(-),ENSBGRG00000023361(GPC1),ENSBGRG00000025022(NPTX2)	ENSBGRG00000002633(PPP3CA),ENSBGRG00000006468(PCDH17),ENSBGRG00000007642(CORO1A),ENSBGRG00000007730(PTPRD),ENSBGRG00000010098(NRP2),ENSBGRG00000010415(CNTN2),ENSBGRG00000012099(LAMA2),ENSBGRG00000015531(LRRK2),ENSBGRG00000015850(NEFL),ENSBGRG00000016143(CHRNA7),ENSBGRG00000016471(ADD3),ENSBGRG00000016476(CNTN1),ENSBGRG00000016686(ROR1),ENSBGRG00000019123(FABP5),ENSBGRG00000019259(GRIP1),ENSBGRG00…
GO:0005575	Cellular Component	GO:0099080	supramolecular complex	9	15	ENSBGRG00000000608(KRT7),ENSBGRG00000005952(FAM83H),ENSBGRG00000008535(MYOM2),ENSBGRG00000008862(TUBB2A),ENSBGRG00000008957(TNNC1),ENSBGRG00000014001(DPP9),ENSBGRG00000026142(-),ENSBGRG00000026146(-),MSTRG.12018(Col7a1)	ENSBGRG00000002633(PPP3CA),ENSBGRG00000002775(PGM5),ENSBGRG00000003524(KCNJ8),ENSBGRG00000003543(ABCC9),ENSBGRG00000004790(SYNPO2),ENSBGRG00000005981(SYNM),ENSBGRG00000007642(CORO1A),ENSBGRG00000007893(ATP2B4),ENSBGRG00000013397(AIF1),ENSBGRG00000015850(NEFL),ENSBGRG00000015935(FBXO32),ENSBGRG00000018522(SHTN1),ENSBGRG00000022064(LCP1),MSTRG.562(Pol),MSTRG.7037(--)
GO:0008150	Biological Process	GO:0000003	reproduction	17	32	ENSBGRG00000000875(ALPL),ENSBGRG00000002649(INHBB),ENSBGRG00000004535(STRA6),ENSBGRG00000008588(REN),ENSBGRG00000009488(CCDC134),ENSBGRG00000009678(INHBA),ENSBGRG00000009802(GRIN1),ENSBGRG00000012978(TSSK3),ENSBGRG00000013408(GPX4),ENSBGRG00000019533(FOXA3),ENSBGRG00000020668(FST),ENSBGRG00000022225(BAK1),ENSBGRG00000023021(NSDHL),ENSBGRG00000026229(FANCA),MSTRG.10984(--),MSTRG.2163(CYP19A1),MSTR…	ENSBGRG00000000017(ROBO2),ENSBGRG00000000027(NRIP1),ENSBGRG00000000068(ADAMTS1),ENSBGRG00000001109(HORMAD1),ENSBGRG00000002228(IGFBP5),ENSBGRG00000003916(RXFP1),ENSBGRG00000004094(EGR1),ENSBGRG00000004323(ANTXR1),ENSBGRG00000004989(ACVR2A),ENSBGRG00000006011(ESR1),ENSBGRG00000007622(SMAD1),ENSBGRG00000007705(FRS2),ENSBGRG00000009917(THRB),ENSBGRG00000010012(AR),ENSBGRG00000010031(PIWIL2),ENSBGRG0…
GO:0008150	Biological Process	GO:0001906	cell killing	3	9	ENSBGRG00000019417(CLEC12B),ENSBGRG00000025983(C3),MSTRG.10984(--)	ENSBGRG00000007642(CORO1A),ENSBGRG00000016494(PTPRC),ENSBGRG00000020914(PTPN6),ENSBGRG00000023194(LYZ),ENSBGRG00000025777(VAV1),MSTRG.10986(--),MSTRG.15381(--),MSTRG.21439(--),MSTRG.8183(--)
GO:0008150	Biological Process	GO:0002376	immune system process	34	63	ENSBGRG00000004203(SEMA7A),ENSBGRG00000005024(IL1RL1),ENSBGRG00000005349(FASN),ENSBGRG00000005861(LDLR),ENSBGRG00000006084(IFNLR1),ENSBGRG00000008928(VEGFC),ENSBGRG00000008966(LCN2),ENSBGRG00000009488(CCDC134),ENSBGRG00000009624(DCST1),ENSBGRG00000009678(INHBA),ENSBGRG00000009942(POLR3D),ENSBGRG00000011108(PIR),ENSBGRG00000011138(CDKN1A),ENSBGRG00000014066(MX1),ENSBGRG00000015396(ID2),ENSBGRG0000…	ENSBGRG00000000208(ITGB2),ENSBGRG00000000308(CD48),ENSBGRG00000000314(NCKAP1L),ENSBGRG00000002839(RHOH),ENSBGRG00000003094(PBX1),ENSBGRG00000003466(DOCK8),ENSBGRG00000003524(KCNJ8),ENSBGRG00000003543(ABCC9),ENSBGRG00000003840(TNFSF10),ENSBGRG00000003867(FNIP1),ENSBGRG00000004094(EGR1),ENSBGRG00000004289(LIG4),ENSBGRG00000004989(ACVR2A),ENSBGRG00000005913(DAPK1),ENSBGRG00000006011(ESR1),ENSBGRG000…
GO:0008150	Biological Process	GO:0007610	behavior	12	13	ENSBGRG00000000405(MFSD2A),ENSBGRG00000004535(STRA6),ENSBGRG00000005034(P2RX3),ENSBGRG00000005861(LDLR),ENSBGRG00000007152(LRRN4),ENSBGRG00000008588(REN),ENSBGRG00000009802(GRIN1),ENSBGRG00000010597(HMGCR),ENSBGRG00000015396(ID2),ENSBGRG00000025022(NPTX2),ENSBGRG00000025764(NPC1),ENSBGRG00000026889(APRT)	ENSBGRG00000001901(FOXP2),ENSBGRG00000003613(PBX3),ENSBGRG00000004094(EGR1),ENSBGRG00000004819(AGTPBP1),ENSBGRG00000005303(NPY1R),ENSBGRG00000006468(PCDH17),ENSBGRG00000007951(NR4A2),ENSBGRG00000009814(RELN),ENSBGRG00000009917(THRB),ENSBGRG00000010415(CNTN2),ENSBGRG00000012913(MEIS1),ENSBGRG00000014123(CREBRF),ENSBGRG00000015531(LRRK2)
GO:0008150	Biological Process	GO:0008152	metabolic process	199	199	ENSBGRG00000000405(MFSD2A),ENSBGRG00000000772(COMP),ENSBGRG00000000785(DDX39A),ENSBGRG00000001042(-),ENSBGRG00000001069(-),ENSBGRG00000001100(LSS),ENSBGRG00000002007(ELOVL6),ENSBGRG00000002491(-),ENSBGRG00000002498(PINX1),ENSBGRG00000002578(-),ENSBGRG00000002649(INHBB),ENSBGRG00000002728(PTHLH),ENSBGRG00000002753(FDFT1),ENSBGRG00000003941(SLC2A6),ENSBGRG00000004030(PCYT2),ENSBGRG00000004203(SEMA7…	ENSBGRG00000000027(NRIP1),ENSBGRG00000000068(ADAMTS1),ENSBGRG00000000069(ADAMTS5),ENSBGRG00000000208(ITGB2),ENSBGRG00000000210(PLCL1),ENSBGRG00000000255(PHLDB2),ENSBGRG00000000286(TRPC1),ENSBGRG00000000314(NCKAP1L),ENSBGRG00000000703(ADRA1A),ENSBGRG00000000741(CREBL2),ENSBGRG00000000787(MAP3K19),ENSBGRG00000001109(HORMAD1),ENSBGRG00000001141(ABCA1),ENSBGRG00000001146(SP4),ENSBGRG00000001901(FOXP2…
GO:0008150	Biological Process	GO:0008283	cell proliferation	23	60	ENSBGRG00000000772(COMP),ENSBGRG00000008343(SMARCA1),ENSBGRG00000008928(VEGFC),ENSBGRG00000009678(INHBA),ENSBGRG00000010251(NME2),ENSBGRG00000011138(CDKN1A),ENSBGRG00000012214(SCARB1),ENSBGRG00000012556(SQLE),ENSBGRG00000014591(SHC4),ENSBGRG00000015396(ID2),ENSBGRG00000016063(CTPS1),ENSBGRG00000017904(NR5A2),ENSBGRG00000018477(PIM2),ENSBGRG00000018527(INHA),ENSBGRG00000019070(PTGES),ENSBGRG000000…	ENSBGRG00000000068(ADAMTS1),ENSBGRG00000000180(DIPK2A),ENSBGRG00000000314(NCKAP1L),ENSBGRG00000001745(SKAP2),ENSBGRG00000001901(FOXP2),ENSBGRG00000002076(ENPEP),ENSBGRG00000002095(TES),ENSBGRG00000002228(IGFBP5),ENSBGRG00000003094(PBX1),ENSBGRG00000003466(DOCK8),ENSBGRG00000004042(OSR2),ENSBGRG00000004138(TMIGD3),ENSBGRG00000004289(LIG4),ENSBGRG00000004819(AGTPBP1),ENSBGRG00000004989(ACVR2A),ENSB…
GO:0008150	Biological Process	GO:0009987	cellular process	241	296	ENSBGRG00000000405(MFSD2A),ENSBGRG00000000492(-),ENSBGRG00000000772(COMP),ENSBGRG00000000785(DDX39A),ENSBGRG00000000875(ALPL),ENSBGRG00000001069(-),ENSBGRG00000001100(LSS),ENSBGRG00000001125(NDUFB7),ENSBGRG00000001269(-),ENSBGRG00000001761(IFRD1),ENSBGRG00000002007(ELOVL6),ENSBGRG00000002491(-),ENSBGRG00000002498(PINX1),ENSBGRG00000002578(-),ENSBGRG00000002649(INHBB),ENSBGRG00000002728(PTHLH),ENS…	ENSBGRG00000000017(ROBO2),ENSBGRG00000000027(NRIP1),ENSBGRG00000000068(ADAMTS1),ENSBGRG00000000180(DIPK2A),ENSBGRG00000000208(ITGB2),ENSBGRG00000000210(PLCL1),ENSBGRG00000000228(KIF17),ENSBGRG00000000255(PHLDB2),ENSBGRG00000000286(TRPC1),ENSBGRG00000000314(NCKAP1L),ENSBGRG00000000563(PMEL),ENSBGRG00000000657(FNBP1L),ENSBGRG00000000703(ADRA1A),ENSBGRG00000000741(CREBL2),ENSBGRG00000000787(MAP3K19)…
GO:0008150	Biological Process	GO:0022414	reproductive process	17	32	ENSBGRG00000000875(ALPL),ENSBGRG00000002649(INHBB),ENSBGRG00000004535(STRA6),ENSBGRG00000008588(REN),ENSBGRG00000009488(CCDC134),ENSBGRG00000009678(INHBA),ENSBGRG00000009802(GRIN1),ENSBGRG00000012978(TSSK3),ENSBGRG00000013408(GPX4),ENSBGRG00000019533(FOXA3),ENSBGRG00000020668(FST),ENSBGRG00000022225(BAK1),ENSBGRG00000023021(NSDHL),ENSBGRG00000026229(FANCA),MSTRG.10984(--),MSTRG.2163(CYP19A1),MSTR…	ENSBGRG00000000017(ROBO2),ENSBGRG00000000027(NRIP1),ENSBGRG00000000068(ADAMTS1),ENSBGRG00000001109(HORMAD1),ENSBGRG00000002228(IGFBP5),ENSBGRG00000003916(RXFP1),ENSBGRG00000004094(EGR1),ENSBGRG00000004323(ANTXR1),ENSBGRG00000004989(ACVR2A),ENSBGRG00000006011(ESR1),ENSBGRG00000007622(SMAD1),ENSBGRG00000007705(FRS2),ENSBGRG00000009917(THRB),ENSBGRG00000010012(AR),ENSBGRG00000010031(PIWIL2),ENSBGRG0…
GO:0008150	Biological Process	GO:0022610	biological adhesion	7	61	ENSBGRG00000000772(COMP),ENSBGRG00000006338(PCDH8),ENSBGRG00000012214(SCARB1),ENSBGRG00000020015(FUT1),ENSBGRG00000022643(SMAD7),ENSBGRG00000023176(KIRREL2),MSTRG.10984(--)	ENSBGRG00000000017(ROBO2),ENSBGRG00000000047(NCAM2),ENSBGRG00000000208(ITGB2),ENSBGRG00000000255(PHLDB2),ENSBGRG00000000314(NCKAP1L),ENSBGRG00000002633(PPP3CA),ENSBGRG00000002839(RHOH),ENSBGRG00000003466(DOCK8),ENSBGRG00000004323(ANTXR1),ENSBGRG00000004464(PCDH18),ENSBGRG00000004469(ALCAM),ENSBGRG00000004606(PCDH10),ENSBGRG00000005449(LAMB1),ENSBGRG00000005996(TGM2),ENSBGRG00000006014(NFAT5),ENSB…
GO:0008150	Biological Process	GO:0023052	signaling	60	149	ENSBGRG00000000772(COMP),ENSBGRG00000002649(INHBB),ENSBGRG00000002728(PTHLH),ENSBGRG00000003064(NTS),ENSBGRG00000004203(SEMA7A),ENSBGRG00000005024(IL1RL1),ENSBGRG00000005034(P2RX3),ENSBGRG00000005960(-),ENSBGRG00000008246(TNFRSF8),ENSBGRG00000008588(REN),ENSBGRG00000008928(VEGFC),ENSBGRG00000008966(LCN2),ENSBGRG00000009624(DCST1),ENSBGRG00000009678(INHBA),ENSBGRG00000009802(GRIN1),ENSBGRG00000010…	ENSBGRG00000000180(DIPK2A),ENSBGRG00000000208(ITGB2),ENSBGRG00000000210(PLCL1),ENSBGRG00000000314(NCKAP1L),ENSBGRG00000000703(ADRA1A),ENSBGRG00000000881(ARHGAP30),ENSBGRG00000001141(ABCA1),ENSBGRG00000001242(ADGRE3),ENSBGRG00000001740(PDE1A),ENSBGRG00000002088(-),ENSBGRG00000002228(IGFBP5),ENSBGRG00000002521(DDIT4L),ENSBGRG00000002633(PPP3CA),ENSBGRG00000002689(RGS4),ENSBGRG00000002839(RHOH),ENSB…
GO:0008150	Biological Process	GO:0032501	multicellular organismal process	81	159	ENSBGRG00000000405(MFSD2A),ENSBGRG00000000772(COMP),ENSBGRG00000000875(ALPL),ENSBGRG00000001761(IFRD1),ENSBGRG00000002007(ELOVL6),ENSBGRG00000002649(INHBB),ENSBGRG00000002728(PTHLH),ENSBGRG00000004203(SEMA7A),ENSBGRG00000004535(STRA6),ENSBGRG00000005024(IL1RL1),ENSBGRG00000005034(P2RX3),ENSBGRG00000005214(SLC1A1),ENSBGRG00000005349(FASN),ENSBGRG00000005485(RELT),ENSBGRG00000005505(RTN4RL2),ENSBGR…	ENSBGRG00000000017(ROBO2),ENSBGRG00000000027(NRIP1),ENSBGRG00000000068(ADAMTS1),ENSBGRG00000000069(ADAMTS5),ENSBGRG00000000180(DIPK2A),ENSBGRG00000000208(ITGB2),ENSBGRG00000000210(PLCL1),ENSBGRG00000000255(PHLDB2),ENSBGRG00000000314(NCKAP1L),ENSBGRG00000000703(ADRA1A),ENSBGRG00000001109(HORMAD1),ENSBGRG00000001141(ABCA1),ENSBGRG00000001177(LRRN3),ENSBGRG00000001901(FOXP2),ENSBGRG00000002076(ENPEP…
GO:0008150	Biological Process	GO:0032502	developmental process	67	147	ENSBGRG00000000405(MFSD2A),ENSBGRG00000000772(COMP),ENSBGRG00000000875(ALPL),ENSBGRG00000001761(IFRD1),ENSBGRG00000002649(INHBB),ENSBGRG00000002728(PTHLH),ENSBGRG00000004203(SEMA7A),ENSBGRG00000004535(STRA6),ENSBGRG00000005349(FASN),ENSBGRG00000005485(RELT),ENSBGRG00000005505(RTN4RL2),ENSBGRG00000005861(LDLR),ENSBGRG00000006169(HK2),ENSBGRG00000006338(PCDH8),ENSBGRG00000008343(SMARCA1),ENSBGRG000…	ENSBGRG00000000017(ROBO2),ENSBGRG00000000027(NRIP1),ENSBGRG00000000068(ADAMTS1),ENSBGRG00000000180(DIPK2A),ENSBGRG00000000208(ITGB2),ENSBGRG00000000255(PHLDB2),ENSBGRG00000000314(NCKAP1L),ENSBGRG00000000703(ADRA1A),ENSBGRG00000001109(HORMAD1),ENSBGRG00000001177(LRRN3),ENSBGRG00000001901(FOXP2),ENSBGRG00000002076(ENPEP),ENSBGRG00000002228(IGFBP5),ENSBGRG00000002633(PPP3CA),ENSBGRG00000002839(RHOH)…
GO:0008150	Biological Process	GO:0040007	growth	12	23	ENSBGRG00000000405(MFSD2A),ENSBGRG00000000772(COMP),ENSBGRG00000001761(IFRD1),ENSBGRG00000004203(SEMA7A),ENSBGRG00000004535(STRA6),ENSBGRG00000009678(INHBA),ENSBGRG00000011138(CDKN1A),ENSBGRG00000016591(RASAL1),ENSBGRG00000019350(CHST11),ENSBGRG00000020255(SERTAD1),ENSBGRG00000022643(SMAD7),MSTRG.15936(CCDC85B)	ENSBGRG00000000180(DIPK2A),ENSBGRG00000000703(ADRA1A),ENSBGRG00000002228(IGFBP5),ENSBGRG00000004943(PLXNA4),ENSBGRG00000005303(NPY1R),ENSBGRG00000006011(ESR1),ENSBGRG00000007622(SMAD1),ENSBGRG00000008160(GPD2),ENSBGRG00000010012(AR),ENSBGRG00000010098(NRP2),ENSBGRG00000010533(CPNE5),ENSBGRG00000011484(SFRP1),ENSBGRG00000012695(PRLR),ENSBGRG00000014433(GATA3),ENSBGRG00000017903(FGF10),ENSBGRG00000…
GO:0008150	Biological Process	GO:0040011	locomotion	10	68	ENSBGRG00000005952(FAM83H),ENSBGRG00000008928(VEGFC),ENSBGRG00000012214(SCARB1),ENSBGRG00000014482(GRIN2C),ENSBGRG00000015396(ID2),ENSBGRG00000017840(ARF6),ENSBGRG00000020015(FUT1),MSTRG.11515(SETMAR),MSTRG.11915(PLXND1),MSTRG.5264(PGAM1)	ENSBGRG00000000017(ROBO2),ENSBGRG00000000068(ADAMTS1),ENSBGRG00000000208(ITGB2),ENSBGRG00000000255(PHLDB2),ENSBGRG00000000314(NCKAP1L),ENSBGRG00000002076(ENPEP),ENSBGRG00000002228(IGFBP5),ENSBGRG00000002633(PPP3CA),ENSBGRG00000003466(DOCK8),ENSBGRG00000004138(TMIGD3),ENSBGRG00000004469(ALCAM),ENSBGRG00000004542(LRIG2),ENSBGRG00000004943(PLXNA4),ENSBGRG00000005449(LAMB1),ENSBGRG00000007642(CORO1A)…
GO:0008150	Biological Process	GO:0043473	pigmentation	1	4	ENSBGRG00000009837(SLC45A2)	ENSBGRG00000000563(PMEL),ENSBGRG00000014173(CDH3),ENSBGRG00000018873(MITF),ENSBGRG00000020314(EDNRB)
GO:0008150	Biological Process	GO:0044848	biological phase	0	1	--	ENSBGRG00000014173(CDH3)
GO:0008150	Biological Process	GO:0048511	rhythmic process	2	9	ENSBGRG00000009678(INHBA),ENSBGRG00000015396(ID2)	ENSBGRG00000000017(ROBO2),ENSBGRG00000000027(NRIP1),ENSBGRG00000000068(ADAMTS1),ENSBGRG00000004094(EGR1),ENSBGRG00000004514(GFPT1),ENSBGRG00000006011(ESR1),ENSBGRG00000010031(PIWIL2),ENSBGRG00000020065(PROX1),ENSBGRG00000021547(FBXL3)
GO:0008150	Biological Process	GO:0048518	positive regulation of biological process	73	143	ENSBGRG00000000405(MFSD2A),ENSBGRG00000000772(COMP),ENSBGRG00000002007(ELOVL6),ENSBGRG00000002498(PINX1),ENSBGRG00000002649(INHBB),ENSBGRG00000004203(SEMA7A),ENSBGRG00000004279(DNMT3B),ENSBGRG00000004535(STRA6),ENSBGRG00000005024(IL1RL1),ENSBGRG00000005214(SLC1A1),ENSBGRG00000005861(LDLR),ENSBGRG00000005952(FAM83H),ENSBGRG00000006169(HK2),ENSBGRG00000007287(MARS1),ENSBGRG00000008246(TNFRSF8),ENSB…	ENSBGRG00000000017(ROBO2),ENSBGRG00000000027(NRIP1),ENSBGRG00000000068(ADAMTS1),ENSBGRG00000000208(ITGB2),ENSBGRG00000000255(PHLDB2),ENSBGRG00000000286(TRPC1),ENSBGRG00000000314(NCKAP1L),ENSBGRG00000000657(FNBP1L),ENSBGRG00000000703(ADRA1A),ENSBGRG00000001141(ABCA1),ENSBGRG00000001177(LRRN3),ENSBGRG00000001901(FOXP2),ENSBGRG00000002228(IGFBP5),ENSBGRG00000002633(PPP3CA),ENSBGRG00000002839(RHOH),E…
GO:0008150	Biological Process	GO:0048519	negative regulation of biological process	66	117	ENSBGRG00000000405(MFSD2A),ENSBGRG00000000772(COMP),ENSBGRG00000001761(IFRD1),ENSBGRG00000002498(PINX1),ENSBGRG00000002649(INHBB),ENSBGRG00000002728(PTHLH),ENSBGRG00000004279(DNMT3B),ENSBGRG00000005024(IL1RL1),ENSBGRG00000005505(RTN4RL2),ENSBGRG00000005861(LDLR),ENSBGRG00000006169(HK2),ENSBGRG00000007877(UPK3B),ENSBGRG00000008928(VEGFC),ENSBGRG00000009624(DCST1),ENSBGRG00000009678(INHBA),ENSBGRG0…	ENSBGRG00000000017(ROBO2),ENSBGRG00000000027(NRIP1),ENSBGRG00000000068(ADAMTS1),ENSBGRG00000000069(ADAMTS5),ENSBGRG00000000180(DIPK2A),ENSBGRG00000000210(PLCL1),ENSBGRG00000000255(PHLDB2),ENSBGRG00000000286(TRPC1),ENSBGRG00000000314(NCKAP1L),ENSBGRG00000000703(ADRA1A),ENSBGRG00000001089(THAP5),ENSBGRG00000001109(HORMAD1),ENSBGRG00000001745(SKAP2),ENSBGRG00000001901(FOXP2),ENSBGRG00000002095(TES),…
GO:0008150	Biological Process	GO:0050789	regulation of biological process	139	249	ENSBGRG00000000405(MFSD2A),ENSBGRG00000000772(COMP),ENSBGRG00000001269(-),ENSBGRG00000001761(IFRD1),ENSBGRG00000002007(ELOVL6),ENSBGRG00000002498(PINX1),ENSBGRG00000002649(INHBB),ENSBGRG00000002728(PTHLH),ENSBGRG00000003064(NTS),ENSBGRG00000003941(SLC2A6),ENSBGRG00000004203(SEMA7A),ENSBGRG00000004279(DNMT3B),ENSBGRG00000004535(STRA6),ENSBGRG00000005024(IL1RL1),ENSBGRG00000005034(P2RX3),ENSBGRG000…	ENSBGRG00000000017(ROBO2),ENSBGRG00000000027(NRIP1),ENSBGRG00000000068(ADAMTS1),ENSBGRG00000000069(ADAMTS5),ENSBGRG00000000180(DIPK2A),ENSBGRG00000000208(ITGB2),ENSBGRG00000000210(PLCL1),ENSBGRG00000000255(PHLDB2),ENSBGRG00000000286(TRPC1),ENSBGRG00000000308(CD48),ENSBGRG00000000314(NCKAP1L),ENSBGRG00000000657(FNBP1L),ENSBGRG00000000703(ADRA1A),ENSBGRG00000000741(CREBL2),ENSBGRG00000000881(ARHGAP…
GO:0008150	Biological Process	GO:0050896	response to stimulus	106	199	ENSBGRG00000000405(MFSD2A),ENSBGRG00000000772(COMP),ENSBGRG00000000875(ALPL),ENSBGRG00000001761(IFRD1),ENSBGRG00000002649(INHBB),ENSBGRG00000002728(PTHLH),ENSBGRG00000002753(FDFT1),ENSBGRG00000003064(NTS),ENSBGRG00000004203(SEMA7A),ENSBGRG00000004535(STRA6),ENSBGRG00000005024(IL1RL1),ENSBGRG00000005034(P2RX3),ENSBGRG00000005214(SLC1A1),ENSBGRG00000005349(FASN),ENSBGRG00000005550(HCN2),ENSBGRG0000…	ENSBGRG00000000017(ROBO2),ENSBGRG00000000027(NRIP1),ENSBGRG00000000069(ADAMTS5),ENSBGRG00000000180(DIPK2A),ENSBGRG00000000208(ITGB2),ENSBGRG00000000210(PLCL1),ENSBGRG00000000255(PHLDB2),ENSBGRG00000000286(TRPC1),ENSBGRG00000000308(CD48),ENSBGRG00000000314(NCKAP1L),ENSBGRG00000000406(RFTN2),ENSBGRG00000000703(ADRA1A),ENSBGRG00000000881(ARHGAP30),ENSBGRG00000001141(ABCA1),ENSBGRG00000001242(ADGRE3)…
GO:0008150	Biological Process	GO:0051179	localization	79	132	ENSBGRG00000000405(MFSD2A),ENSBGRG00000000772(COMP),ENSBGRG00000000785(DDX39A),ENSBGRG00000001205(SLC39A3),ENSBGRG00000002160(LRP8),ENSBGRG00000002498(PINX1),ENSBGRG00000002649(INHBB),ENSBGRG00000003729(-),ENSBGRG00000003941(SLC2A6),ENSBGRG00000004446(SLC16A1),ENSBGRG00000004535(STRA6),ENSBGRG00000004984(ABCB8),ENSBGRG00000005024(IL1RL1),ENSBGRG00000005034(P2RX3),ENSBGRG00000005133(RHCG),ENSBGRG0…	ENSBGRG00000000027(NRIP1),ENSBGRG00000000068(ADAMTS1),ENSBGRG00000000208(ITGB2),ENSBGRG00000000228(KIF17),ENSBGRG00000000255(PHLDB2),ENSBGRG00000000286(TRPC1),ENSBGRG00000000314(NCKAP1L),ENSBGRG00000000406(RFTN2),ENSBGRG00000000657(FNBP1L),ENSBGRG00000001141(ABCA1),ENSBGRG00000001456(SLC39A10),ENSBGRG00000002076(ENPEP),ENSBGRG00000002228(IGFBP5),ENSBGRG00000002633(PPP3CA),ENSBGRG00000003061(PLEKH…
GO:0008150	Biological Process	GO:0051704	multi-organism process	25	34	ENSBGRG00000002649(INHBB),ENSBGRG00000006084(IFNLR1),ENSBGRG00000008966(LCN2),ENSBGRG00000009678(INHBA),ENSBGRG00000009802(GRIN1),ENSBGRG00000012214(SCARB1),ENSBGRG00000012978(TSSK3),ENSBGRG00000013408(GPX4),ENSBGRG00000014066(MX1),ENSBGRG00000016212(ISG15),ENSBGRG00000017904(NR5A2),ENSBGRG00000018477(PIM2),ENSBGRG00000018529(C4BPA),ENSBGRG00000019533(FOXA3),ENSBGRG00000020668(FST),ENSBGRG0000002…	ENSBGRG00000000027(NRIP1),ENSBGRG00000000068(ADAMTS1),ENSBGRG00000000069(ADAMTS5),ENSBGRG00000001109(HORMAD1),ENSBGRG00000002228(IGFBP5),ENSBGRG00000003524(KCNJ8),ENSBGRG00000003543(ABCC9),ENSBGRG00000003916(RXFP1),ENSBGRG00000004989(ACVR2A),ENSBGRG00000006011(ESR1),ENSBGRG00000007622(SMAD1),ENSBGRG00000009917(THRB),ENSBGRG00000010012(AR),ENSBGRG00000010031(PIWIL2),ENSBGRG00000010229(TLR4),ENSBGR…
GO:0008150	Biological Process	GO:0065007	biological regulation	153	260	ENSBGRG00000000405(MFSD2A),ENSBGRG00000000772(COMP),ENSBGRG00000001100(LSS),ENSBGRG00000001269(-),ENSBGRG00000001761(IFRD1),ENSBGRG00000002007(ELOVL6),ENSBGRG00000002498(PINX1),ENSBGRG00000002649(INHBB),ENSBGRG00000002728(PTHLH),ENSBGRG00000003064(NTS),ENSBGRG00000003941(SLC2A6),ENSBGRG00000004203(SEMA7A),ENSBGRG00000004279(DNMT3B),ENSBGRG00000004363(CYP11A1),ENSBGRG00000004535(STRA6),ENSBGRG0000…	ENSBGRG00000000017(ROBO2),ENSBGRG00000000027(NRIP1),ENSBGRG00000000068(ADAMTS1),ENSBGRG00000000069(ADAMTS5),ENSBGRG00000000180(DIPK2A),ENSBGRG00000000208(ITGB2),ENSBGRG00000000210(PLCL1),ENSBGRG00000000255(PHLDB2),ENSBGRG00000000286(TRPC1),ENSBGRG00000000308(CD48),ENSBGRG00000000314(NCKAP1L),ENSBGRG00000000657(FNBP1L),ENSBGRG00000000703(ADRA1A),ENSBGRG00000000741(CREBL2),ENSBGRG00000000881(ARHGAP…
GO:0008150	Biological Process	GO:0071840	cellular component organization or biogenesis	71	112	ENSBGRG00000000405(MFSD2A),ENSBGRG00000000492(-),ENSBGRG00000000772(COMP),ENSBGRG00000001125(NDUFB7),ENSBGRG00000001761(IFRD1),ENSBGRG00000002498(PINX1),ENSBGRG00000004203(SEMA7A),ENSBGRG00000004279(DNMT3B),ENSBGRG00000005034(P2RX3),ENSBGRG00000005505(RTN4RL2),ENSBGRG00000005632(TIMM10),ENSBGRG00000005861(LDLR),ENSBGRG00000005952(FAM83H),ENSBGRG00000006169(HK2),ENSBGRG00000008343(SMARCA1),ENSBGRG…	ENSBGRG00000000017(ROBO2),ENSBGRG00000000255(PHLDB2),ENSBGRG00000000314(NCKAP1L),ENSBGRG00000000563(PMEL),ENSBGRG00000000657(FNBP1L),ENSBGRG00000001109(HORMAD1),ENSBGRG00000001141(ABCA1),ENSBGRG00000001177(LRRN3),ENSBGRG00000001540(CAVIN2),ENSBGRG00000001579(CATIP),ENSBGRG00000002228(IGFBP5),ENSBGRG00000002633(PPP3CA),ENSBGRG00000003061(PLEKHA8),ENSBGRG00000003840(TNFSF10),ENSBGRG00000003867(FNIP…
GO:0008150	Biological Process	GO:0098754	detoxification	1	1	ENSBGRG00000005960(-)	ENSBGRG00000007696(SESN1)

## Sheet: Table S5
Table S5 Kyoto Encyclopedia of Genes and Genomes analysis of differentially expressed genes
KEGG_A_class	KEGG_B_class	Pathway	Control-vs-NCG (425)	All (9173)	Pvalue	Qvalue	Pathway ID	Genes	K_IDs
Metabolism	Global and overview maps	Carbon metabolism	23	129	2.02684e-08	6.32375e-06	ko01200	ENSBGRG00000001042(-);ENSBGRG00000002491(-);ENSBGRG00000006169(HK2);ENSBGRG00000006288(-);ENSBGRG00000007814(ACO2);ENSBGRG00000007824(GLYCTK);ENSBGRG00000008546(MDH2);ENSBGRG00000008633(ACSS2);ENSBGRG00000010764(RGN);ENSBGRG00000011224(H6PD);ENSBGRG00000012014(ENO1);ENSBGRG00000012503(PHGDH);ENSBGRG00000012798(PGD);ENSBGRG00000014778(PGK1);ENSBGRG00000015370(PSAT1);ENSBGRG00000017360(PSPH);ENSBGR…	K00134+K01647+K00844+K03841+K01681+K11529+K00026+K01895+K01053+K13937+K01689+K00058+K00033+K00927+K00831+K01079+K00030+K19269+K01803+K14454+K00850+K00626+K01834
Metabolism	Lipid metabolism	Steroid biosynthesis	7	22	4.05734e-05	0.00632944	ko00100	ENSBGRG00000001100(LSS);ENSBGRG00000002753(FDFT1);ENSBGRG00000012556(SQLE);ENSBGRG00000018809(-);ENSBGRG00000019342(CYP51A1);ENSBGRG00000019539(MSMO1);ENSBGRG00000023021(NSDHL)	K01852+K00801+K00511+K01824+K05917+K07750+K07748
Metabolism	Carbohydrate metabolism	Fructose and mannose metabolism	8	33	9.91671e-05	0.00729401	ko00051	ENSBGRG00000006169(HK2);ENSBGRG00000006288(-);ENSBGRG00000007132(-);ENSBGRG00000007406(-);ENSBGRG00000012269(TIGAR);ENSBGRG00000021259(PFKFB4);ENSBGRG00000021836(TPI1);ENSBGRG00000022853(PFKL)	K00844+K03841+K17497+K17497+K14634+K19030+K01803+K00850
Metabolism	Global and overview maps	Metabolic pathways	105	1616	0.000102337	0.00729401	ko01100	ENSBGRG00000000258(ALG3);ENSBGRG00000000875(ALPL);ENSBGRG00000001042(-);ENSBGRG00000001069(-);ENSBGRG00000001100(LSS);ENSBGRG00000001125(NDUFB7);ENSBGRG00000001740(PDE1A);ENSBGRG00000002007(ELOVL6);ENSBGRG00000002491(-);ENSBGRG00000002578(-);ENSBGRG00000002753(FDFT1);ENSBGRG00000002966(GLS2);ENSBGRG00000004030(PCYT2);ENSBGRG00000004279(DNMT3B);ENSBGRG00000004363(CYP11A1);ENSBGRG00000004514(GFPT1)…	K03845+K01077+K00134+K00103+K01852+K03963+K13755+K10203+K01647+K15789+K00801+K01425+K00967+K17399+K00498+K00820+K01823+K01784+K00665+K00207+K11152+K00844+K03841+K00276+K00852+K17497+K01874+K17497+K01681+K11529+K09188+K00026+K03939+K01895+K00273+K08047+K07434+K00654+K00940+K01581+K00021+K01053+K13937+K00413+K01510+K01689+K14634+K01800+K00058+K00511+K01759+K00033+K01988+K05361+K00505+K08748+K01648+…
Metabolism	Global and overview maps	Biosynthesis of amino acids	13	84	0.000116891	0.00729401	ko01230	ENSBGRG00000001042(-);ENSBGRG00000002491(-);ENSBGRG00000007814(ACO2);ENSBGRG00000012014(ENO1);ENSBGRG00000012503(PHGDH);ENSBGRG00000014778(PGK1);ENSBGRG00000015370(PSAT1);ENSBGRG00000017360(PSPH);ENSBGRG00000017674(IDH3A);ENSBGRG00000021836(TPI1);ENSBGRG00000022227(GOT1);ENSBGRG00000022853(PFKL);MSTRG.5264(PGAM1)	K00134+K01647+K01681+K01689+K00058+K00927+K00831+K01079+K00030+K01803+K14454+K00850+K01834
Metabolism	Metabolism of terpenoids and polyketides	Terpenoid backbone biosynthesis	7	27	0.000172718	0.00898131	ko00900	ENSBGRG00000004993(IDI1);ENSBGRG00000010597(HMGCR);ENSBGRG00000015970(HMGCS1);ENSBGRG00000020272(FDPS);ENSBGRG00000026550(-);ENSBGRG00000026564(MVK);ENSBGRG00000026907(MVD)	K01823+K00021+K01641+K00787+K00626+K00869+K01597
Metabolism	Carbohydrate metabolism	Pentose phosphate pathway	7	28	0.000221213	0.0098598	ko00030	ENSBGRG00000006288(-);ENSBGRG00000006893(RBKS);ENSBGRG00000007824(GLYCTK);ENSBGRG00000010764(RGN);ENSBGRG00000011224(H6PD);ENSBGRG00000012798(PGD);ENSBGRG00000022853(PFKL)	K03841+K00852+K11529+K01053+K13937+K00033+K00850
Organismal Systems	Immune system	Complement and coagulation cascades	13	95	0.000410324	0.0160026	ko04610	ENSBGRG00000000208(ITGB2);ENSBGRG00000003097(TFPI);ENSBGRG00000009149(VSIG4);ENSBGRG00000009274(C3AR1);ENSBGRG00000011058(-);ENSBGRG00000018529(C4BPA);ENSBGRG00000018916(F13A1);ENSBGRG00000019707(-);ENSBGRG00000019750(C2);ENSBGRG00000020308(-);ENSBGRG00000020465(-);ENSBGRG00000024642(C7);ENSBGRG00000025983(C3)	K06464+K03909+K19822+K04009+K03985+K04002+K03917+K19821+K01332+K04004+K01335+K03996+K03990
Organismal Systems	Endocrine system	Ovarian Steroidogenesis	9	51	0.00048512	0.0168175	ko04913	ENSBGRG00000004363(CYP11A1);ENSBGRG00000005861(LDLR);ENSBGRG00000008786(ADCY7);ENSBGRG00000009541(-);ENSBGRG00000012214(SCARB1);ENSBGRG00000014254(CYP1B1);ENSBGRG00000018086(STAR);MSTRG.2163(CYP19A1);MSTRG.8121(Hsd17b1)	K00498+K12473+K08047+K07434+K13885+K07410+K16931+K07434+K00044
Metabolism	Carbohydrate metabolism	Glycolysis / Gluconeogenesis	10	66	0.000841377	0.026251	ko00010	ENSBGRG00000001042(-);ENSBGRG00000006169(HK2);ENSBGRG00000006288(-);ENSBGRG00000008633(ACSS2);ENSBGRG00000012014(ENO1);ENSBGRG00000014685(PCK2);ENSBGRG00000014778(PGK1);ENSBGRG00000021836(TPI1);ENSBGRG00000022853(PFKL);MSTRG.5264(PGAM1)	K00134+K00844+K03841+K01895+K01689+K01596+K00927+K01803+K00850+K01834
Metabolism	Carbohydrate metabolism	Glyoxylate and dicarboxylate metabolism	7	38	0.00157965	0.0448046	ko00630	ENSBGRG00000002491(-);ENSBGRG00000007814(ACO2);ENSBGRG00000007824(GLYCTK);ENSBGRG00000008546(MDH2);ENSBGRG00000008633(ACSS2);ENSBGRG00000020745(PGP);ENSBGRG00000026550(-)	K01647+K01681+K11529+K00026+K01895+K19269+K00626
Metabolism	Amino acid metabolism	Glycine, serine and threonine metabolism	8	52	0.00248665	0.064653	ko00260	ENSBGRG00000002578(-);ENSBGRG00000006626(-);ENSBGRG00000007824(GLYCTK);ENSBGRG00000008709(DAO);ENSBGRG00000012503(PHGDH);ENSBGRG00000015370(PSAT1);ENSBGRG00000017360(PSPH);MSTRG.5264(PGAM1)	K15789+K00276+K11529+K00273+K00058+K00831+K01079+K01834
Environmental Information Processing	Signal transduction	TGF-beta signaling pathway	12	103	0.00279507	0.0670817	ko04350	ENSBGRG00000002649(INHBB);ENSBGRG00000004989(ACVR2A);ENSBGRG00000006742(RGMA);ENSBGRG00000007622(SMAD1);ENSBGRG00000007672(ID4);ENSBGRG00000009678(INHBA);ENSBGRG00000015396(ID2);ENSBGRG00000020668(FST);ENSBGRG00000022643(SMAD7);ENSBGRG00000024536(BMP5);ENSBGRG00000026562(BMPR1A);MSTRG.2828(BAMBI)	K22687+K04670+K23096+K04676+K17695+K04667+K17693+K04661+K19631+K04663+K04673+K10162
Environmental Information Processing	Signaling molecules and interaction	Cytokine-cytokine receptor interaction	25	302	0.00346111	0.0771333	ko04060	ENSBGRG00000002649(INHBB);ENSBGRG00000003840(TNFSF10);ENSBGRG00000004837(IL1R2);ENSBGRG00000004989(ACVR2A);ENSBGRG00000005024(IL1RL1);ENSBGRG00000005485(RELT);ENSBGRG00000006084(IFNLR1);ENSBGRG00000006576(IL2RB);ENSBGRG00000007861(CX3CR1);ENSBGRG00000008246(TNFRSF8);ENSBGRG00000009678(INHBA);ENSBGRG00000010345(CCR2);ENSBGRG00000011893(-);ENSBGRG00000012695(PRLR);ENSBGRG00000015689(-);ENSBGRG00000…	K22687+K04721+K04387+K04670+K05171+K05156+K05140+K05069+K04192+K05145+K04667+K04177+K05074+K05081+K05143+K05500+K10031+K05090+K05165+K05076+K04663+K05149+K04188+K05070+K04673
Metabolism	Carbohydrate metabolism	Citrate cycle (TCA cycle)	6	35	0.00493713	0.0970073	ko00020	ENSBGRG00000002491(-);ENSBGRG00000007814(ACO2);ENSBGRG00000008546(MDH2);ENSBGRG00000013734(ACLY);ENSBGRG00000014685(PCK2);ENSBGRG00000017674(IDH3A)	K01647+K01681+K00026+K01648+K01596+K00030
Metabolism	Nucleotide metabolism	Pyrimidine metabolism	8	58	0.00497474	0.0970073	ko00240	ENSBGRG00000005648(DPYD);ENSBGRG00000010251(NME2);ENSBGRG00000012013(ENTPD8);ENSBGRG00000016063(CTPS1);ENSBGRG00000016708(NT5C);ENSBGRG00000020322(-);ENSBGRG00000022071(ENPP3);ENSBGRG00000025893(DCTPP1)	K00207+K00940+K01510+K01937+K01081+K01081+K01513+K16904
Organismal Systems	Endocrine system	Regulation of lipolysis in adipocyte	8	61	0.0067759	0.122696	ko04923	ENSBGRG00000005303(NPY1R);ENSBGRG00000008786(ADCY7);ENSBGRG00000009711(AKT3);ENSBGRG00000017754(PRKG1);ENSBGRG00000019316(-);ENSBGRG00000024304(PRKG2);MSTRG.24543(IRS4);MSTRG.24544(IRS4)	K04204+K08047+K04456+K07376+K08753+K19477+K17446+K17446
Environmental Information Processing	Signal transduction	AMPK signaling pathway	13	130	0.0071212	0.122696	ko04152	ENSBGRG00000000703(ADRA1A);ENSBGRG00000005349(FASN);ENSBGRG00000006288(-);ENSBGRG00000009711(AKT3);ENSBGRG00000010597(HMGCR);ENSBGRG00000014685(PCK2);ENSBGRG00000018704(EIF4EBP1);ENSBGRG00000019663(ADIPOR2);ENSBGRG00000021259(PFKFB4);ENSBGRG00000022853(PFKL);ENSBGRG00000024230(SCD);MSTRG.24543(IRS4);MSTRG.24544(IRS4)	K04135+K00665+K03841+K04456+K00021+K01596+K07205+K07297+K19030+K00850+K00507+K17446+K17446
Metabolism	Amino acid metabolism	Tyrosine metabolism	6	38	0.00747186	0.122696	ko00350	ENSBGRG00000006626(-);ENSBGRG00000012412(GSTZ1);ENSBGRG00000013459(-);ENSBGRG00000021751(-);ENSBGRG00000022227(GOT1);ENSBGRG00000026099(FAHD1)	K00276+K01800+K00505+K07253+K14454+K01557
Organismal Systems	Immune system	B cell receptor signaling pathway	10	92	0.00990026	0.154444	ko04662	ENSBGRG00000002633(PPP3CA);ENSBGRG00000008126(-);ENSBGRG00000008925(-);ENSBGRG00000009096(FOS);ENSBGRG00000009711(AKT3);ENSBGRG00000014607(CD79A);ENSBGRG00000019910(BTK);ENSBGRG00000020914(PTPN6);ENSBGRG00000022867(CARD11);ENSBGRG00000025777(VAV1)	K04348+K06856+K06856+K04379+K04456+K06506+K07370+K05697+K07367+K05730
Environmental Information Processing	Signal transduction	HIF-1 signaling pathway	12	124	0.012204	0.181316	ko04066	ENSBGRG00000001042(-);ENSBGRG00000006169(HK2);ENSBGRG00000007179(CYBB);ENSBGRG00000009711(AKT3);ENSBGRG00000010227(VEGFA);ENSBGRG00000010229(TLR4);ENSBGRG00000011138(CDKN1A);ENSBGRG00000012014(ENO1);ENSBGRG00000014778(PGK1);ENSBGRG00000015189(-);ENSBGRG00000018704(EIF4EBP1);ENSBGRG00000022853(PFKL)	K00134+K00844+K21421+K04456+K05448+K10160+K06625+K01689+K00927+K03872+K07205+K00850
Human Diseases	Immune diseases	Primary immunodeficiency	7	56	0.014227	0.196954	ko05340	ENSBGRG00000008126(-);ENSBGRG00000008925(-);ENSBGRG00000014607(CD79A);ENSBGRG00000016494(PTPRC);ENSBGRG00000018381(-);ENSBGRG00000019910(BTK);ENSBGRG00000026076(-)	K06856+K06856+K06506+K06478+K06458+K07370+K05070
Metabolism	Global and overview maps	2-Oxocarboxylic acid metabolism	4	21	0.014519	0.196954	ko01210	ENSBGRG00000002491(-);ENSBGRG00000007814(ACO2);ENSBGRG00000017674(IDH3A);ENSBGRG00000022227(GOT1)	K01647+K01681+K00030+K14454
Environmental Information Processing	Signal transduction	cGMP - PKG signaling pathway	15	178	0.0181302	0.228355	ko04022	ENSBGRG00000000703(ADRA1A);ENSBGRG00000002633(PPP3CA);ENSBGRG00000003524(KCNJ8);ENSBGRG00000007893(ATP2B4);ENSBGRG00000008786(ADCY7);ENSBGRG00000009303(EDNRA);ENSBGRG00000009711(AKT3);ENSBGRG00000017754(PRKG1);ENSBGRG00000018578(KCNMB1);ENSBGRG00000019027(ATP2A3);ENSBGRG00000020314(EDNRB);ENSBGRG00000024304(PRKG2);ENSBGRG00000026020(PPIF);MSTRG.24543(IRS4);MSTRG.24544(IRS4)	K04135+K04348+K05001+K05850+K08047+K04197+K04456+K07376+K04937+K05853+K04198+K19477+K09565+K17446+K17446
Environmental Information Processing	Signaling molecules and interaction	ECM-receptor interaction	10	101	0.0182976	0.228355	ko04512	ENSBGRG00000000772(COMP);ENSBGRG00000003893(COL6A6);ENSBGRG00000003956(COL6A5);ENSBGRG00000005449(LAMB1);ENSBGRG00000009814(RELN);ENSBGRG00000012099(LAMA2);ENSBGRG00000020604(COL9A3);ENSBGRG00000020622(SDC1);MSTRG.13023(TNXB);MSTRG.18421(LAMB4)	K04659+K06238+K06238+K05636+K06249+K05637+K08131+K06257+K06252+K06245
Cellular Processes	Transport and catabolism	Phagosome	15	180	0.0198621	0.238345	ko04145	ENSBGRG00000000208(ITGB2);ENSBGRG00000000772(COMP);ENSBGRG00000007179(CYBB);ENSBGRG00000007642(CORO1A);ENSBGRG00000008126(-);ENSBGRG00000008862(TUBB2A);ENSBGRG00000008925(-);ENSBGRG00000009456(MSR1);ENSBGRG00000010229(TLR4);ENSBGRG00000012214(SCARB1);ENSBGRG00000013127(NCF2);ENSBGRG00000022538(-);ENSBGRG00000025983(C3);ENSBGRG00000026142(-);ENSBGRG00000026146(-)	K06464+K04659+K21421+K13882+K06856+K07375+K06856+K06558+K10160+K13885+K08010+K06751+K03990+K07375+K07375
Human Diseases	Infectious diseases	Pathogenic Escherichia coli infection	18	237	0.0267464	0.30907	ko05130	ENSBGRG00000000314(NCKAP1L);ENSBGRG00000001042(-);ENSBGRG00000001429(-);ENSBGRG00000003840(TNFSF10);ENSBGRG00000006329(CYTH4);ENSBGRG00000008126(-);ENSBGRG00000008862(TUBB2A);ENSBGRG00000008925(-);ENSBGRG00000009096(FOS);ENSBGRG00000010229(TLR4);ENSBGRG00000014699(-);ENSBGRG00000017279(HCK);ENSBGRG00000017840(ARF6);ENSBGRG00000018451(MYO1G);ENSBGRG00000020914(PTPN6);ENSBGRG00000022225(BAK1);ENSBG…	K05750+K00134+K08738+K04721+K18441+K06856+K07375+K06856+K04379+K10160+K19475+K08893+K07941+K10356+K05697+K14021+K07375+K07375
Metabolism	Carbohydrate metabolism	Amino sugar and nucleotide sugar metabolism	6	51	0.0295176	0.319035	ko00520	ENSBGRG00000004514(GFPT1);ENSBGRG00000005007(GALE);ENSBGRG00000006169(HK2);ENSBGRG00000007132(-);ENSBGRG00000007406(-);ENSBGRG00000013804(-)	K00820+K01784+K00844+K17497+K17497+K08080
Metabolism	Glycan biosynthesis and metabolism	Glycosphingolipid biosynthesis - globo and isoglobo series	3	15	0.0296539	0.319035	ko00603	ENSBGRG00000013056(A4GALT);ENSBGRG00000018685(GBGT1);ENSBGRG00000020015(FUT1)	K01988+K00722+K00718
Metabolism	Lipid metabolism	Steroid hormone biosynthesis	6	52	0.0321146	0.325578	ko00140	ENSBGRG00000004363(CYP11A1);ENSBGRG00000009541(-);ENSBGRG00000009686(SRD5A1);ENSBGRG00000014254(CYP1B1);MSTRG.2163(CYP19A1);MSTRG.8121(Hsd17b1)	K00498+K07434+K12343+K07410+K07434+K00044
Organismal Systems	Immune system	Natural killer cell mediated cytotoxicity	11	127	0.0333226	0.325578	ko04650	ENSBGRG00000000208(ITGB2);ENSBGRG00000000308(CD48);ENSBGRG00000002633(PPP3CA);ENSBGRG00000003840(TNFSF10);ENSBGRG00000008126(-);ENSBGRG00000008925(-);ENSBGRG00000014591(SHC4);ENSBGRG00000018695(LCP2);ENSBGRG00000020914(PTPN6);ENSBGRG00000025777(VAV1);ENSBGRG00000025785(ITGAL)	K06464+K06479+K04348+K04721+K06856+K06856+K17449+K07361+K05697+K05730+K05718
Organismal Systems	Endocrine system	PPAR signaling pathway	8	81	0.0333926	0.325578	ko03320	ENSBGRG00000010179(FABP7);ENSBGRG00000013518(SLC27A5);ENSBGRG00000014685(PCK2);ENSBGRG00000015970(HMGCS1);ENSBGRG00000019123(FABP5);ENSBGRG00000019316(-);ENSBGRG00000024230(SCD);ENSBGRG00000025498(SORBS1)	K08756+K08748+K01596+K01641+K08754+K08753+K00507+K06086
Human Diseases	Cancers	Central carbon metabolism in cancer	7	67	0.0346939	0.328015	ko05230	ENSBGRG00000002966(GLS2);ENSBGRG00000006169(HK2);ENSBGRG00000009711(AKT3);ENSBGRG00000012269(TIGAR);ENSBGRG00000019927(-);ENSBGRG00000022853(PFKL);MSTRG.5264(PGAM1)	K01425+K00844+K04456+K14634+K01110+K00850+K01834
Human Diseases	Infectious diseases	Leishmaniasis	9	100	0.0418001	0.379414	ko05140	ENSBGRG00000000208(ITGB2);ENSBGRG00000007179(CYBB);ENSBGRG00000008126(-);ENSBGRG00000008925(-);ENSBGRG00000009096(FOS);ENSBGRG00000010229(TLR4);ENSBGRG00000013127(NCF2);ENSBGRG00000020914(PTPN6);ENSBGRG00000025983(C3)	K06464+K21421+K06856+K06856+K04379+K10160+K08010+K05697+K03990
Human Diseases	Cancers	Melanoma	7	70	0.0425624	0.379414	ko05218	ENSBGRG00000001269(-);ENSBGRG00000009711(AKT3);ENSBGRG00000011138(CDKN1A);ENSBGRG00000017903(FGF10);ENSBGRG00000018873(MITF);ENSBGRG00000019927(-);ENSBGRG00000022225(BAK1)	K04402+K04456+K06625+K04358+K09455+K01110+K14021
Metabolism	Biosynthesis of other secondary metabolites	Penicillin and cephalosporin biosynthesis	1	1	0.0463316	0.390688	ko00311	ENSBGRG00000008709(DAO)	K00273
Metabolism	Metabolism of other amino acids	D-Arginine and D-ornithine metabolism	1	1	0.0463316	0.390688	ko00472	ENSBGRG00000008709(DAO)	K00273
Human Diseases	Cancers	Small cell lung cancer	9	105	0.0541375	0.444497	ko05222	ENSBGRG00000001269(-);ENSBGRG00000001429(-);ENSBGRG00000005449(LAMB1);ENSBGRG00000009711(AKT3);ENSBGRG00000011138(CDKN1A);ENSBGRG00000012099(LAMA2);ENSBGRG00000019927(-);ENSBGRG00000022225(BAK1);MSTRG.18421(LAMB4)	K04402+K08738+K05636+K04456+K06625+K05637+K01110+K14021+K06245
Environmental Information Processing	Signaling molecules and interaction	Viral protein interaction with cytokine and cytokine receptor	8	90	0.0564876	0.448344	ko04061	ENSBGRG00000003840(TNFSF10);ENSBGRG00000006576(IL2RB);ENSBGRG00000007861(CX3CR1);ENSBGRG00000010345(CCR2);ENSBGRG00000018824(CXCL12);ENSBGRG00000020676(CSF1R);ENSBGRG00000025320(CXCR3);ENSBGRG00000026076(-)	K04721+K05069+K04192+K04177+K10031+K05090+K04188+K05070
Human Diseases	Neurodegenerative diseases	Amyotrophic lateral sclerosis (ALS)	6	60	0.0582381	0.448344	ko05014	ENSBGRG00000001429(-);ENSBGRG00000002633(PPP3CA);ENSBGRG00000009802(GRIN1);ENSBGRG00000014482(GRIN2C);ENSBGRG00000015850(NEFL);ENSBGRG00000024737(TOMM40)	K08738+K04348+K05208+K05211+K04572+K11518
Organismal Systems	Development	Osteoclast differentiation	10	123	0.058917	0.448344	ko04380	ENSBGRG00000002633(PPP3CA);ENSBGRG00000009096(FOS);ENSBGRG00000009711(AKT3);ENSBGRG00000010717(-);ENSBGRG00000013127(NCF2);ENSBGRG00000018695(LCP2);ENSBGRG00000018873(MITF);ENSBGRG00000019910(BTK);ENSBGRG00000020676(CSF1R);ENSBGRG00000022164(FOSB)	K04348+K04379+K04456+K06551+K08010+K07361+K09455+K07370+K05090+K09029
Cellular Processes	Cellular community - eukaryotes	Focal adhesion	15	210	0.0632166	0.459128	ko04510	ENSBGRG00000000772(COMP);ENSBGRG00000003893(COL6A6);ENSBGRG00000003956(COL6A5);ENSBGRG00000005449(LAMB1);ENSBGRG00000008928(VEGFC);ENSBGRG00000009711(AKT3);ENSBGRG00000009814(RELN);ENSBGRG00000010227(VEGFA);ENSBGRG00000012099(LAMA2);ENSBGRG00000014591(SHC4);ENSBGRG00000019927(-);ENSBGRG00000020604(COL9A3);ENSBGRG00000025777(VAV1);MSTRG.13023(TNXB);MSTRG.18421(LAMB4)	K04659+K06238+K06238+K05636+K05449+K04456+K06249+K05448+K05637+K17449+K01110+K08131+K05730+K06252+K06245
Metabolism	Carbohydrate metabolism	Pyruvate metabolism	5	47	0.0649919	0.459128	ko00620	ENSBGRG00000008546(MDH2);ENSBGRG00000008633(ACSS2);ENSBGRG00000012571(-);ENSBGRG00000014685(PCK2);ENSBGRG00000026550(-)	K00026+K01895+K01759+K01596+K00626
Human Diseases	Cardiovascular diseases	Fluid shear stress and atherosclerosis	11	142	0.065125	0.459128	ko05418	ENSBGRG00000004837(IL1R2);ENSBGRG00000004989(ACVR2A);ENSBGRG00000008431(VCAM1);ENSBGRG00000009096(FOS);ENSBGRG00000009711(AKT3);ENSBGRG00000010227(VEGFA);ENSBGRG00000013127(NCF2);ENSBGRG00000020093(-);ENSBGRG00000020622(SDC1);ENSBGRG00000023361(GPC1);ENSBGRG00000026562(BMPR1A)	K04387+K04670+K06527+K04379+K04456+K05448+K08010+K00799+K06257+K08107+K04673
Human Diseases	Neurodegenerative diseases	Alzheimer disease	25	393	0.0662203	0.459128	ko05010	ENSBGRG00000001042(-);ENSBGRG00000001125(NDUFB7);ENSBGRG00000001429(-);ENSBGRG00000002633(PPP3CA);ENSBGRG00000007179(CYBB);ENSBGRG00000008576(-);ENSBGRG00000008862(TUBB2A);ENSBGRG00000009711(AKT3);ENSBGRG00000009802(GRIN1);ENSBGRG00000011564(CYC1);ENSBGRG00000013584(NOX4);ENSBGRG00000014482(GRIN2C);ENSBGRG00000015336(-);ENSBGRG00000016024(ATP5MC3);ENSBGRG00000016143(CHRNA7);ENSBGRG00000019027(ATP…	K00134+K03963+K08738+K04348+K21421+K03939+K07375+K04456+K05208+K00413+K21423+K05211+K02271+K02128+K04809+K05853+K00411+K03951+K02264+K09565+K07375+K07375+K02329+K17446+K17446
Metabolism	Amino acid metabolism	Phenylalanine metabolism	3	21	0.0707421	0.479816	ko00360	ENSBGRG00000006626(-);ENSBGRG00000021751(-);ENSBGRG00000022227(GOT1)	K00276+K07253+K14454
Organismal Systems	Digestive system	Mineral absorption	6	64	0.0749818	0.496864	ko04978	ENSBGRG00000003645(SLC40A1);ENSBGRG00000007893(ATP2B4);ENSBGRG00000009455(CYBRD1);ENSBGRG00000012616(SLC34A2);ENSBGRG00000020690(-);ENSBGRG00000022662(-)	K14685+K05850+K08370+K14683+K14737+K14739
Organismal Systems	Aging	Longevity regulating pathway - mammal	8	96	0.0764406	0.496864	ko04211	ENSBGRG00000007696(SESN1);ENSBGRG00000008786(ADCY7);ENSBGRG00000009711(AKT3);ENSBGRG00000011794(SESN3);ENSBGRG00000018704(EIF4EBP1);ENSBGRG00000019663(ADIPOR2);MSTRG.24543(IRS4);MSTRG.24544(IRS4)	K10141+K08047+K04456+K10141+K07205+K07297+K17446+K17446
Organismal Systems	Excretory system	Proximal tubule bicarbonate reclamation	3	22	0.0792101	0.504358	ko04964	ENSBGRG00000002966(GLS2);ENSBGRG00000014685(PCK2);ENSBGRG00000025566(-)	K01425+K01596+K13577
Organismal Systems	Endocrine system	Parathyroid hormone synthesis, secretion and action	9	114	0.0818307	0.510624	ko04928	ENSBGRG00000002728(PTHLH);ENSBGRG00000004094(EGR1);ENSBGRG00000006785(MAFB);ENSBGRG00000007951(NR4A2);ENSBGRG00000008786(ADCY7);ENSBGRG00000009096(FOS);ENSBGRG00000011138(CDKN1A);ENSBGRG00000012616(SLC34A2);ENSBGRG00000014433(GATA3)	K22608+K09203+K09036+K08558+K08047+K04379+K06625+K14683+K17895
Cellular Processes	Cell growth and death	p53 signaling pathway	7	83	0.0893335	0.546511	ko04115	ENSBGRG00000001269(-);ENSBGRG00000001429(-);ENSBGRG00000007696(SESN1);ENSBGRG00000011138(CDKN1A);ENSBGRG00000011794(SESN3);ENSBGRG00000019927(-);MSTRG.14917(CCNG1)	K04402+K08738+K10141+K06625+K10141+K01110+K10145
Organismal Systems	Endocrine system	Insulin signaling pathway	11	151	0.0914235	0.548541	ko04910	ENSBGRG00000005349(FASN);ENSBGRG00000006169(HK2);ENSBGRG00000006288(-);ENSBGRG00000009711(AKT3);ENSBGRG00000014591(SHC4);ENSBGRG00000014685(PCK2);ENSBGRG00000018704(EIF4EBP1);ENSBGRG00000019847(PPP1R3C);ENSBGRG00000025498(SORBS1);MSTRG.24543(IRS4);MSTRG.24544(IRS4)	K00665+K00844+K03841+K04456+K17449+K01596+K07205+K07189+K06086+K17446+K17446
Environmental Information Processing	Signal transduction	PI3K-Akt signaling pathway	25	409	0.0943287	0.555294	ko04151	ENSBGRG00000000772(COMP);ENSBGRG00000003893(COL6A6);ENSBGRG00000003956(COL6A5);ENSBGRG00000005449(LAMB1);ENSBGRG00000006576(IL2RB);ENSBGRG00000008126(-);ENSBGRG00000008925(-);ENSBGRG00000008928(VEGFC);ENSBGRG00000009711(AKT3);ENSBGRG00000009814(RELN);ENSBGRG00000010227(VEGFA);ENSBGRG00000010229(TLR4);ENSBGRG00000011138(CDKN1A);ENSBGRG00000012099(LAMA2);ENSBGRG00000012695(PRLR);ENSBGRG00000014685(…	K04659+K06238+K06238+K05636+K05069+K06856+K06856+K05449+K04456+K06249+K05448+K10160+K06625+K05637+K05081+K01596+K04358+K07205+K01110+K04273+K08131+K05090+K05070+K06252+K06245
Environmental Information Processing	Signaling molecules and interaction	Cell adhesion molecules (CAMs)	15	226	0.102385	0.572816	ko04514	ENSBGRG00000000047(NCAM2);ENSBGRG00000000208(ITGB2);ENSBGRG00000004469(ALCAM);ENSBGRG00000008096(-);ENSBGRG00000008431(VCAM1);ENSBGRG00000010415(CNTN2);ENSBGRG00000014173(CDH3);ENSBGRG00000016476(CNTN1);ENSBGRG00000016494(PTPRC);ENSBGRG00000018381(-);ENSBGRG00000020301(CD6);ENSBGRG00000020622(SDC1);ENSBGRG00000022538(-);ENSBGRG00000023355(CDH4);ENSBGRG00000025785(ITGAL)	K06491+K06464+K06547+K10784+K06527+K06760+K06796+K06759+K06478+K06458+K06456+K06257+K06751+K06797+K05718
Organismal Systems	Digestive system	Cholesterol metabolism	5	54	0.103665	0.572816	ko04979	ENSBGRG00000001141(ABCA1);ENSBGRG00000005861(LDLR);ENSBGRG00000012214(SCARB1);ENSBGRG00000018086(STAR);ENSBGRG00000025764(NPC1)	K05641+K12473+K13885+K16931+K12385
Metabolism	Lipid metabolism	Synthesis and degradation of ketone bodies	2	12	0.104024	0.572816	ko00072	ENSBGRG00000015970(HMGCS1);ENSBGRG00000026550(-)	K01641+K00626
Metabolism	Nucleotide metabolism	Purine metabolism	10	138	0.10694	0.572816	ko00230	ENSBGRG00000001740(PDE1A);ENSBGRG00000008786(ADCY7);ENSBGRG00000010251(NME2);ENSBGRG00000012013(ENTPD8);ENSBGRG00000016106(AK2);ENSBGRG00000016708(NT5C);ENSBGRG00000020322(-);ENSBGRG00000022071(ENPP3);ENSBGRG00000022461(GDA);ENSBGRG00000026889(APRT)	K13755+K08047+K00940+K01510+K00939+K01081+K01081+K01513+K01487+K00759
Organismal Systems	Endocrine system	Renin-angiotensin system	3	25	0.107037	0.572816	ko04614	ENSBGRG00000002076(ENPEP);ENSBGRG00000008588(REN);ENSBGRG00000015462(LNPEP)	K11141+K01380+K01257
Metabolism	Amino acid metabolism	Cysteine and methionine metabolism	5	55	0.109954	0.572816	ko00270	ENSBGRG00000004279(DNMT3B);ENSBGRG00000008546(MDH2);ENSBGRG00000012503(PHGDH);ENSBGRG00000015370(PSAT1);ENSBGRG00000022227(GOT1)	K17399+K00026+K00058+K00831+K14454
Organismal Systems	Endocrine system	Cortisol synthesis and secretion	6	71	0.110157	0.572816	ko04927	ENSBGRG00000003094(PBX1);ENSBGRG00000004363(CYP11A1);ENSBGRG00000005861(LDLR);ENSBGRG00000008786(ADCY7);ENSBGRG00000012214(SCARB1);ENSBGRG00000018086(STAR)	K09355+K00498+K12473+K08047+K13885+K16931
Human Diseases	Cancers	Glioma	6	72	0.115771	0.587444	ko05214	ENSBGRG00000001269(-);ENSBGRG00000009711(AKT3);ENSBGRG00000011138(CDKN1A);ENSBGRG00000014591(SHC4);ENSBGRG00000019927(-);ENSBGRG00000022225(BAK1)	K04402+K04456+K06625+K17449+K01110+K14021
Human Diseases	Infectious diseases	Toxoplasmosis	9	123	0.116736	0.587444	ko05145	ENSBGRG00000001429(-);ENSBGRG00000005449(LAMB1);ENSBGRG00000005861(LDLR);ENSBGRG00000009711(AKT3);ENSBGRG00000010229(TLR4);ENSBGRG00000012099(LAMA2);ENSBGRG00000021516(-);ENSBGRG00000026020(PPIF);MSTRG.18421(LAMB4)	K08738+K05636+K12473+K04456+K10160+K05637+K04534+K09565+K06245
Metabolism	Lipid metabolism	Primary bile acid biosynthesis	2	13	0.119309	0.590862	ko00120	ENSBGRG00000013518(SLC27A5);ENSBGRG00000017491(CH25H)	K08748+K10223
Organismal Systems	Endocrine system	Renin secretion	6	73	0.121526	0.592441	ko04924	ENSBGRG00000001740(PDE1A);ENSBGRG00000002633(PPP3CA);ENSBGRG00000004014(PTGER2);ENSBGRG00000008588(REN);ENSBGRG00000009303(EDNRA);ENSBGRG00000024304(PRKG2)	K13755+K04348+K04259+K01380+K04197+K19477
Organismal Systems	Immune system	T cell receptor signaling pathway	11	161	0.127231	0.606713	ko04660	ENSBGRG00000002633(PPP3CA);ENSBGRG00000008096(-);ENSBGRG00000009096(FOS);ENSBGRG00000009711(AKT3);ENSBGRG00000013958(ITK);ENSBGRG00000016494(PTPRC);ENSBGRG00000018381(-);ENSBGRG00000018695(LCP2);ENSBGRG00000020914(PTPN6);ENSBGRG00000022867(CARD11);ENSBGRG00000025777(VAV1)	K04348+K10784+K04379+K04456+K07363+K06478+K06458+K07361+K05697+K07367+K05730
Human Diseases	Cancers	Thyroid cancer	4	42	0.128343	0.606713	ko05216	ENSBGRG00000001269(-);ENSBGRG00000011138(CDKN1A);ENSBGRG00000011367(-);ENSBGRG00000022225(BAK1)	K04402+K06625+K09290+K14021
Human Diseases	Neurodegenerative diseases	Parkinson disease	12	180	0.130658	0.608437	ko05012	ENSBGRG00000001125(NDUFB7);ENSBGRG00000001429(-);ENSBGRG00000008576(-);ENSBGRG00000011564(CYC1);ENSBGRG00000015336(-);ENSBGRG00000015531(LRRK2);ENSBGRG00000016024(ATP5MC3);ENSBGRG00000020069(UQCRFS1);ENSBGRG00000020562(-);ENSBGRG00000025025(-);ENSBGRG00000025093(-);ENSBGRG00000026020(PPIF)	K03963+K08738+K03939+K00413+K02271+K08844+K02128+K00411+K04557+K03951+K02264+K09565
Organismal Systems	Immune system	Fc epsilon RI signaling pathway	6	75	0.13345	0.612302	ko04664	ENSBGRG00000008126(-);ENSBGRG00000008925(-);ENSBGRG00000009711(AKT3);ENSBGRG00000018695(LCP2);ENSBGRG00000019910(BTK);ENSBGRG00000025777(VAV1)	K06856+K06856+K04456+K07361+K07370+K05730
Metabolism	Glycan biosynthesis and metabolism	Glycosphingolipid biosynthesis - lacto and neolacto series	3	28	0.138063	0.619482	ko00601	ENSBGRG00000013056(A4GALT);ENSBGRG00000017901(ST3GAL4);ENSBGRG00000020015(FUT1)	K01988+K03494+K00718
Human Diseases	Cancers	Pathways in cancer	34	606	0.13979	0.619482	ko05200	ENSBGRG00000001269(-);ENSBGRG00000001429(-);ENSBGRG00000004014(PTGER2);ENSBGRG00000005449(LAMB1);ENSBGRG00000005913(DAPK1);ENSBGRG00000006011(ESR1);ENSBGRG00000006576(IL2RB);ENSBGRG00000007660(MECOM);ENSBGRG00000008786(ADCY7);ENSBGRG00000008928(VEGFC);ENSBGRG00000009096(FOS);ENSBGRG00000009303(EDNRA);ENSBGRG00000009711(AKT3);ENSBGRG00000010012(AR);ENSBGRG00000010227(VEGFA);ENSBGRG00000011138(CDKN…	K04402+K08738+K04259+K05636+K08803+K08550+K05069+K04462+K08047+K05449+K04379+K04197+K04456+K08557+K05448+K06625+K09290+K05074+K05637+K03872+K04358+K08806+K10031+K09455+K01110+K00799+K04198+K04273+K05090+K05076+K14021+K05070+K06245+K02329
Environmental Information Processing	Signal transduction	Calcium signaling pathway	17	276	0.140972	0.619482	ko04020	ENSBGRG00000000703(ADRA1A);ENSBGRG00000001740(PDE1A);ENSBGRG00000002633(PPP3CA);ENSBGRG00000005034(P2RX3);ENSBGRG00000007893(ATP2B4);ENSBGRG00000008096(-);ENSBGRG00000008126(-);ENSBGRG00000008786(ADCY7);ENSBGRG00000008925(-);ENSBGRG00000008957(TNNC1);ENSBGRG00000009303(EDNRA);ENSBGRG00000009802(GRIN1);ENSBGRG00000014482(GRIN2C);ENSBGRG00000016143(CHRNA7);ENSBGRG00000019027(ATP2A3);ENSBGRG00000020…	K04135+K13755+K04348+K05217+K05850+K10784+K06856+K08047+K06856+K05865+K04197+K05208+K05211+K04809+K05853+K04198+K09565
Metabolism	Carbohydrate metabolism	Ascorbate and aldarate metabolism	2	15	0.151325	0.646507	ko00053	ENSBGRG00000001069(-);ENSBGRG00000010764(RGN)	K00103+K01053
Human Diseases	Infectious diseases	Staphylococcus aureus infection	11	169	0.160707	0.646507	ko05150	ENSBGRG00000000208(ITGB2);ENSBGRG00000008096(-);ENSBGRG00000008126(-);ENSBGRG00000008925(-);ENSBGRG00000009274(C3AR1);ENSBGRG00000011563(-);ENSBGRG00000019750(C2);ENSBGRG00000020308(-);ENSBGRG00000020465(-);ENSBGRG00000025785(ITGAL);ENSBGRG00000025983(C3)	K06464+K10784+K06856+K06856+K04009+K07604+K01332+K04004+K01335+K05718+K03990
Organismal Systems	Endocrine system	Prolactin signaling pathway	6	80	0.165536	0.646507	ko04917	ENSBGRG00000006011(ESR1);ENSBGRG00000007750(SOCS5);ENSBGRG00000009096(FOS);ENSBGRG00000009711(AKT3);ENSBGRG00000012695(PRLR);ENSBGRG00000014591(SHC4)	K08550+K04698+K04379+K04456+K05081+K17449
Human Diseases	Infectious diseases	HTLV-I infection	18	303	0.166801	0.646507	ko05166	ENSBGRG00000000208(ITGB2);ENSBGRG00000000492(-);ENSBGRG00000002633(PPP3CA);ENSBGRG00000004094(EGR1);ENSBGRG00000004837(IL1R2);ENSBGRG00000006576(IL2RB);ENSBGRG00000008096(-);ENSBGRG00000008786(ADCY7);ENSBGRG00000009096(FOS);ENSBGRG00000009711(AKT3);ENSBGRG00000011138(CDKN1A);ENSBGRG00000011893(-);ENSBGRG00000015905(-);ENSBGRG00000019927(-);ENSBGRG00000020272(FDPS);ENSBGRG00000022538(-);ENSBGRG000…	K06464+K06635+K04348+K09203+K04387+K05069+K10784+K08047+K04379+K04456+K06625+K05074+K09341+K01110+K00787+K06751+K05718+K05070
Metabolism	Metabolism of cofactors and vitamins	Thiamine metabolism	2	16	0.167904	0.646507	ko00730	ENSBGRG00000000875(ALPL);ENSBGRG00000016106(AK2)	K01077+K00939
Human Diseases	Infectious diseases	Salmonella infection	15	246	0.168489	0.646507	ko05132	ENSBGRG00000000314(NCKAP1L);ENSBGRG00000001042(-);ENSBGRG00000001320(MYL6B);ENSBGRG00000001429(-);ENSBGRG00000002839(RHOH);ENSBGRG00000003840(TNFSF10);ENSBGRG00000006329(CYTH4);ENSBGRG00000008938(-);ENSBGRG00000009096(FOS);ENSBGRG00000009711(AKT3);ENSBGRG00000010229(TLR4);ENSBGRG00000016494(PTPRC);ENSBGRG00000017840(ARF6);ENSBGRG00000022225(BAK1);MSTRG.7037(--)	K05750+K00134+K12751+K08738+K07873+K04721+K18441+K10418+K04379+K04456+K10160+K06478+K07941+K14021+K23934
Environmental Information Processing	Signal transduction	FoxO signaling pathway	9	134	0.168774	0.646507	ko04068	ENSBGRG00000001269(-);ENSBGRG00000003840(TNFSF10);ENSBGRG00000009711(AKT3);ENSBGRG00000011138(CDKN1A);ENSBGRG00000014685(PCK2);ENSBGRG00000015935(FBXO32);ENSBGRG00000019927(-);MSTRG.24543(IRS4);MSTRG.24544(IRS4)	K04402+K04721+K04456+K06625+K01596+K10305+K01110+K17446+K17446
Metabolism	Carbohydrate metabolism	Galactose metabolism	3	31	0.171701	0.646507	ko00052	ENSBGRG00000005007(GALE);ENSBGRG00000006169(HK2);ENSBGRG00000022853(PFKL)	K01784+K00844+K00850
Human Diseases	Infectious diseases	Pertussis	6	81	0.172317	0.646507	ko05133	ENSBGRG00000000208(ITGB2);ENSBGRG00000009096(FOS);ENSBGRG00000010229(TLR4);ENSBGRG00000018529(C4BPA);ENSBGRG00000019750(C2);ENSBGRG00000025983(C3)	K06464+K04379+K10160+K04002+K01332+K03990
Metabolism	Metabolism of other amino acids	D-Glutamine and D-glutamate metabolism	1	4	0.172866	0.646507	ko00471	ENSBGRG00000002966(GLS2)	K01425
Metabolism	Biosynthesis of other secondary metabolites	Neomycin, kanamycin and gentamicin biosynthesis	1	4	0.172866	0.646507	ko00524	ENSBGRG00000006169(HK2)	K00844
Organismal Systems	Development	Axon guidance	12	191	0.175606	0.646507	ko04360	ENSBGRG00000000017(ROBO2);ENSBGRG00000000286(TRPC1);ENSBGRG00000002633(PPP3CA);ENSBGRG00000004203(SEMA7A);ENSBGRG00000004943(PLXNA4);ENSBGRG00000006742(RGMA);ENSBGRG00000013772(SEMA6A);ENSBGRG00000014943(PARD6G);ENSBGRG00000018824(CXCL12);ENSBGRG00000021584(UNC5D);ENSBGRG00000024862(TRPC4);MSTRG.21598(fzd3)	K06754+K04964+K04348+K06529+K06820+K23096+K06842+K06093+K10031+K07521+K04967+K02329
Organismal Systems	Endocrine system	Aldosterone synthesis and secretion	7	100	0.180935	0.646507	ko04925	ENSBGRG00000004363(CYP11A1);ENSBGRG00000005861(LDLR);ENSBGRG00000007893(ATP2B4);ENSBGRG00000007951(NR4A2);ENSBGRG00000008786(ADCY7);ENSBGRG00000012214(SCARB1);ENSBGRG00000018086(STAR)	K00498+K12473+K05850+K08558+K08047+K13885+K16931
Human Diseases	Cancers	Breast cancer	10	155	0.182003	0.646507	ko05224	ENSBGRG00000001269(-);ENSBGRG00000006011(ESR1);ENSBGRG00000009096(FOS);ENSBGRG00000009711(AKT3);ENSBGRG00000011138(CDKN1A);ENSBGRG00000014591(SHC4);ENSBGRG00000017903(FGF10);ENSBGRG00000019927(-);ENSBGRG00000022225(BAK1);MSTRG.21598(fzd3)	K04402+K08550+K04379+K04456+K06625+K17449+K04358+K01110+K14021+K02329
Environmental Information Processing	Membrane transport	ABC transporters	5	65	0.182022	0.646507	ko02010	ENSBGRG00000001141(ABCA1);ENSBGRG00000003543(ABCC9);ENSBGRG00000004984(ABCB8);ENSBGRG00000017210(ABCG1);MSTRG.5142(ABCC4)	K05641+K05033+K05655+K05679+K05673
Human Diseases	Substance dependence	Amphetamine addiction	5	65	0.182022	0.646507	ko05031	ENSBGRG00000002633(PPP3CA);ENSBGRG00000009096(FOS);ENSBGRG00000009802(GRIN1);ENSBGRG00000014482(GRIN2C);ENSBGRG00000022164(FOSB)	K04348+K04379+K05208+K05211+K09029
Human Diseases	Cancers	MicroRNAs in cancer	11	174	0.18366	0.646507	ko05206	ENSBGRG00000002966(GLS2);ENSBGRG00000004279(DNMT3B);ENSBGRG00000010227(VEGFA);ENSBGRG00000011138(CDKN1A);ENSBGRG00000014254(CYP1B1);ENSBGRG00000014591(SHC4);ENSBGRG00000019927(-);ENSBGRG00000022225(BAK1);MSTRG.13023(TNXB);MSTRG.14917(CCNG1);MSTRG.21598(fzd3)	K01425+K17399+K05448+K06625+K07410+K17449+K01110+K14021+K06252+K10145+K02329
Organismal Systems	Endocrine system	Relaxin signaling pathway	9	137	0.184602	0.646507	ko04926	ENSBGRG00000003916(RXFP1);ENSBGRG00000008786(ADCY7);ENSBGRG00000008928(VEGFC);ENSBGRG00000009096(FOS);ENSBGRG00000009711(AKT3);ENSBGRG00000010227(VEGFA);ENSBGRG00000014591(SHC4);ENSBGRG00000020314(EDNRB);ENSBGRG00000021516(-)	K04306+K08047+K05449+K04379+K04456+K05448+K17449+K04198+K04534
Organismal Systems	Nervous system	Glutamatergic synapse	8	119	0.186492	0.646507	ko04724	ENSBGRG00000000286(TRPC1);ENSBGRG00000002633(PPP3CA);ENSBGRG00000002966(GLS2);ENSBGRG00000005214(SLC1A1);ENSBGRG00000008786(ADCY7);ENSBGRG00000009802(GRIN1);ENSBGRG00000014482(GRIN2C);ENSBGRG00000021516(-)	K04964+K04348+K01425+K05612+K08047+K05208+K05211+K04534
Organismal Systems	Aging	Longevity regulating pathway - multiple species	5	66	0.190033	0.651542	ko04213	ENSBGRG00000007580(CLPB);ENSBGRG00000008786(ADCY7);ENSBGRG00000009711(AKT3);MSTRG.24543(IRS4);MSTRG.24544(IRS4)	K03695+K08047+K04456+K17446+K17446
Human Diseases	Cancers	Transcriptional misregulation in cancers	16	272	0.194498	0.659602	ko05202	ENSBGRG00000001269(-);ENSBGRG00000003094(PBX1);ENSBGRG00000003613(PBX3);ENSBGRG00000004837(IL1R2);ENSBGRG00000006576(IL2RB);ENSBGRG00000007622(SMAD1);ENSBGRG00000008096(-);ENSBGRG00000008126(-);ENSBGRG00000008925(-);ENSBGRG00000011138(CDKN1A);ENSBGRG00000015396(ID2);ENSBGRG00000018873(MITF);ENSBGRG00000019008(LMO2);ENSBGRG00000020676(CSF1R);ENSBGRG00000022225(BAK1);ENSBGRG00000024331(FLI1)	K04402+K09355+K15610+K04387+K05069+K04676+K10784+K06856+K06856+K06625+K17693+K09455+K15612+K05090+K14021+K09436
Organismal Systems	Digestive system	Bile secretion	6	85	0.200534	0.671557	ko04976	ENSBGRG00000005861(LDLR);ENSBGRG00000008786(ADCY7);ENSBGRG00000010597(HMGCR);ENSBGRG00000012214(SCARB1);ENSBGRG00000013518(SLC27A5);MSTRG.5142(ABCC4)	K12473+K08047+K00021+K13885+K08748+K05673
Human Diseases	Cardiovascular diseases	Dilated cardiomyopathy (DCM)	8	122	0.204331	0.671557	ko05414	ENSBGRG00000008126(-);ENSBGRG00000008786(ADCY7);ENSBGRG00000008925(-);ENSBGRG00000008957(TNNC1);ENSBGRG00000011367(-);ENSBGRG00000012099(LAMA2);ENSBGRG00000013523(SGCD);ENSBGRG00000019027(ATP2A3)	K06856+K08047+K06856+K05865+K09290+K05637+K12563+K05853
Human Diseases	Infectious diseases	Human papillomavirus infection	21	373	0.205516	0.671557	ko05165	ENSBGRG00000000772(COMP);ENSBGRG00000003893(COL6A6);ENSBGRG00000003956(COL6A5);ENSBGRG00000005449(LAMB1);ENSBGRG00000009711(AKT3);ENSBGRG00000009814(RELN);ENSBGRG00000010227(VEGFA);ENSBGRG00000011138(CDKN1A);ENSBGRG00000012099(LAMA2);ENSBGRG00000013332(MAML2);ENSBGRG00000014066(MX1);ENSBGRG00000014943(PARD6G);ENSBGRG00000016212(ISG15);ENSBGRG00000018704(EIF4EBP1);ENSBGRG00000019927(-);ENSBGRG0000…	K04659+K06238+K06238+K05636+K04456+K06249+K05448+K06625+K05637+K06061+K14754+K06093+K12159+K07205+K01110+K08131+K14021+K06751+K06252+K06245+K02329
Human Diseases	Cardiovascular diseases	Viral myocarditis	9	141	0.206679	0.671557	ko05416	ENSBGRG00000000208(ITGB2);ENSBGRG00000001429(-);ENSBGRG00000008096(-);ENSBGRG00000008126(-);ENSBGRG00000008925(-);ENSBGRG00000012099(LAMA2);ENSBGRG00000013523(SGCD);ENSBGRG00000022538(-);ENSBGRG00000025785(ITGAL)	K06464+K08738+K10784+K06856+K06856+K05637+K12563+K06751+K05718
Environmental Information Processing	Signal transduction	VEGF signaling pathway	4	51	0.20995	0.671557	ko04370	ENSBGRG00000002633(PPP3CA);ENSBGRG00000009711(AKT3);ENSBGRG00000010227(VEGFA);ENSBGRG00000025476(MAPKAPK3)	K04348+K04456+K05448+K04444
Human Diseases	Infectious diseases	Malaria	7	105	0.213455	0.671557	ko05144	ENSBGRG00000000208(ITGB2);ENSBGRG00000000772(COMP);ENSBGRG00000008096(-);ENSBGRG00000008431(VCAM1);ENSBGRG00000010229(TLR4);ENSBGRG00000020622(SDC1);ENSBGRG00000025785(ITGAL)	K06464+K04659+K10784+K06527+K10160+K06257+K05718
Human Diseases	Cancers	Colorectal cancer	6	87	0.215243	0.671557	ko05210	ENSBGRG00000001269(-);ENSBGRG00000001429(-);ENSBGRG00000009096(FOS);ENSBGRG00000009711(AKT3);ENSBGRG00000011138(CDKN1A);ENSBGRG00000022225(BAK1)	K04402+K08738+K04379+K04456+K06625+K14021
Human Diseases	Cancers	Chronic myeloid leukemia	6	87	0.215243	0.671557	ko05220	ENSBGRG00000001269(-);ENSBGRG00000007660(MECOM);ENSBGRG00000009711(AKT3);ENSBGRG00000011138(CDKN1A);ENSBGRG00000014591(SHC4);ENSBGRG00000022225(BAK1)	K04402+K04462+K04456+K06625+K17449+K14021
Human Diseases	Endocrine and metabolic diseases	AGE-RAGE signaling pathway in diabetic complications	7	107	0.227031	0.693211	ko04933	ENSBGRG00000004094(EGR1);ENSBGRG00000007179(CYBB);ENSBGRG00000008431(VCAM1);ENSBGRG00000008928(VEGFC);ENSBGRG00000009711(AKT3);ENSBGRG00000010227(VEGFA);ENSBGRG00000013584(NOX4)	K09203+K21421+K06527+K05449+K04456+K05448+K21423
Human Diseases	Cancers	Proteoglycans in cancer	13	222	0.229941	0.693211	ko05205	ENSBGRG00000006011(ESR1);ENSBGRG00000007705(FRS2);ENSBGRG00000009711(AKT3);ENSBGRG00000010227(VEGFA);ENSBGRG00000010229(TLR4);ENSBGRG00000011058(-);ENSBGRG00000011138(CDKN1A);ENSBGRG00000020583(GAB1);ENSBGRG00000020622(SDC1);ENSBGRG00000020914(PTPN6);ENSBGRG00000023361(GPC1);ENSBGRG00000025777(VAV1);MSTRG.21598(fzd3)	K08550+K12461+K04456+K05448+K10160+K03985+K06625+K09593+K06257+K05697+K08107+K05730+K02329
Human Diseases	Drug resistance	EGFR tyrosine kinase inhibitor resistance	6	89	0.230308	0.693211	ko01521	ENSBGRG00000009711(AKT3);ENSBGRG00000010227(VEGFA);ENSBGRG00000014591(SHC4);ENSBGRG00000018704(EIF4EBP1);ENSBGRG00000019927(-);ENSBGRG00000020583(GAB1)	K04456+K05448+K17449+K07205+K01110+K09593
Human Diseases	Neurodegenerative diseases	Prion diseases	3	36	0.231988	0.693211	ko05020	ENSBGRG00000000047(NCAM2);ENSBGRG00000004094(EGR1);ENSBGRG00000024642(C7)	K06491+K09203+K03996
Metabolism	Amino acid metabolism	Arginine biosynthesis	2	20	0.236506	0.693211	ko00220	ENSBGRG00000002966(GLS2);ENSBGRG00000022227(GOT1)	K01425+K14454
Organismal Systems	Environmental adaptation	Circadian entrainment	7	109	0.240894	0.693211	ko04713	ENSBGRG00000008786(ADCY7);ENSBGRG00000009096(FOS);ENSBGRG00000009802(GRIN1);ENSBGRG00000014482(GRIN2C);ENSBGRG00000017754(PRKG1);ENSBGRG00000021516(-);ENSBGRG00000024304(PRKG2)	K08047+K04379+K05208+K05211+K07376+K04534+K19477
Cellular Processes	Cellular community - eukaryotes	Signaling pathways regulating pluripotency of stem cells	9	147	0.241668	0.693211	ko04550	ENSBGRG00000002649(INHBB);ENSBGRG00000004989(ACVR2A);ENSBGRG00000007622(SMAD1);ENSBGRG00000007672(ID4);ENSBGRG00000009678(INHBA);ENSBGRG00000009711(AKT3);ENSBGRG00000015396(ID2);ENSBGRG00000026562(BMPR1A);MSTRG.21598(fzd3)	K22687+K04670+K04676+K17695+K04667+K04456+K17693+K04673+K02329
Organismal Systems	Sensory system	Taste transduction	9	147	0.241668	0.693211	ko04742	ENSBGRG00000001740(PDE1A);ENSBGRG00000005034(P2RX3);ENSBGRG00000019550(SCN3A);MSTRG.11515(SETMAR);MSTRG.19259(--);MSTRG.20221(--);MSTRG.3973(--);MSTRG.4277(--);MSTRG.562(Pol)	K13755+K05217+K04836+K08474+K08474+K08474+K08474+K08474+K08474
Metabolism	Amino acid metabolism	Alanine, aspartate and glutamate metabolism	3	37	0.244494	0.693211	ko00250	ENSBGRG00000002966(GLS2);ENSBGRG00000004514(GFPT1);ENSBGRG00000022227(GOT1)	K01425+K00820+K14454
Human Diseases	Drug resistance	Endocrine resistance	6	91	0.245696	0.693211	ko01522	ENSBGRG00000006011(ESR1);ENSBGRG00000008786(ADCY7);ENSBGRG00000009096(FOS);ENSBGRG00000009711(AKT3);ENSBGRG00000011138(CDKN1A);ENSBGRG00000014591(SHC4)	K08550+K08047+K04379+K04456+K06625+K17449
Metabolism	Metabolism of other amino acids	Phosphonate and phosphinate metabolism	1	6	0.247772	0.693211	ko00440	ENSBGRG00000004030(PCYT2)	K00967
Metabolism	Metabolism of other amino acids	Glutathione metabolism	4	55	0.250067	0.693211	ko00480	ENSBGRG00000010591(-);ENSBGRG00000012798(PGD);ENSBGRG00000013408(GPX4);ENSBGRG00000020093(-)	K01581+K00033+K05361+K00799
Metabolism	Metabolism of cofactors and vitamins	Pantothenate and CoA biosynthesis	2	21	0.253955	0.693211	ko00770	ENSBGRG00000005648(DPYD);ENSBGRG00000022071(ENPP3)	K00207+K01513
Organismal Systems	Immune system	Fc gamma R-mediated phagocytosis	7	111	0.255022	0.693211	ko04666	ENSBGRG00000008126(-);ENSBGRG00000008925(-);ENSBGRG00000009711(AKT3);ENSBGRG00000016494(PTPRC);ENSBGRG00000017279(HCK);ENSBGRG00000017840(ARF6);ENSBGRG00000025777(VAV1)	K06856+K06856+K04456+K06478+K08893+K07941+K05730
Organismal Systems	Aging	Longevity regulating pathway - worm	6	93	0.261373	0.693211	ko04212	ENSBGRG00000009711(AKT3);ENSBGRG00000012644(TIMM23);ENSBGRG00000019927(-);ENSBGRG00000020093(-);ENSBGRG00000022662(-);ENSBGRG00000024230(SCD)	K04456+K17794+K01110+K00799+K14739+K00507
Cellular Processes	Cellular community - eukaryotes	Gap junction	6	93	0.261373	0.693211	ko04540	ENSBGRG00000008786(ADCY7);ENSBGRG00000008862(TUBB2A);ENSBGRG00000017754(PRKG1);ENSBGRG00000024304(PRKG2);ENSBGRG00000026142(-);ENSBGRG00000026146(-)	K08047+K07375+K07376+K19477+K07375+K07375
Organismal Systems	Digestive system	Salivary secretion	6	93	0.261373	0.693211	ko04970	ENSBGRG00000000703(ADRA1A);ENSBGRG00000007893(ATP2B4);ENSBGRG00000008786(ADCY7);ENSBGRG00000017754(PRKG1);ENSBGRG00000023194(LYZ);ENSBGRG00000024304(PRKG2)	K04135+K05850+K08047+K07376+K13915+K19477
Organismal Systems	Circulatory system	Cardiac muscle contraction	7	112	0.262176	0.693211	ko04260	ENSBGRG00000008957(TNNC1);ENSBGRG00000011367(-);ENSBGRG00000011564(CYC1);ENSBGRG00000015336(-);ENSBGRG00000019027(ATP2A3);ENSBGRG00000020069(UQCRFS1);ENSBGRG00000025093(-)	K05865+K09290+K00413+K02271+K05853+K00411+K02264
Human Diseases	Drug resistance	Platinum drug resistance	5	75	0.266957	0.694088	ko01524	ENSBGRG00000001429(-);ENSBGRG00000009711(AKT3);ENSBGRG00000011138(CDKN1A);ENSBGRG00000020093(-);ENSBGRG00000022225(BAK1)	K08738+K04456+K06625+K00799+K14021
Organismal Systems	Endocrine system	Adipocytokine signaling pathway	5	75	0.266957	0.694088	ko04920	ENSBGRG00000009711(AKT3);ENSBGRG00000014685(PCK2);ENSBGRG00000019663(ADIPOR2);MSTRG.24543(IRS4);MSTRG.24544(IRS4)	K04456+K01596+K07297+K17446+K17446
Human Diseases	Substance dependence	Nicotine addiction	3	39	0.269798	0.695678	ko05033	ENSBGRG00000009802(GRIN1);ENSBGRG00000014482(GRIN2C);ENSBGRG00000016143(CHRNA7)	K05208+K05211+K04809
Organismal Systems	Immune system	Leukocyte transendothelial migration	9	152	0.272288	0.696344	ko04670	ENSBGRG00000000208(ITGB2);ENSBGRG00000002839(RHOH);ENSBGRG00000007179(CYBB);ENSBGRG00000008431(VCAM1);ENSBGRG00000013127(NCF2);ENSBGRG00000013958(ITK);ENSBGRG00000018824(CXCL12);ENSBGRG00000025777(VAV1);ENSBGRG00000025785(ITGAL)	K06464+K07873+K21421+K06527+K08010+K07363+K10031+K05730+K05718
Human Diseases	Infectious diseases	Amoebiasis	8	133	0.274825	0.697118	ko05146	ENSBGRG00000000208(ITGB2);ENSBGRG00000004837(IL1R2);ENSBGRG00000005449(LAMB1);ENSBGRG00000008126(-);ENSBGRG00000008925(-);ENSBGRG00000010229(TLR4);ENSBGRG00000012099(LAMA2);MSTRG.18421(LAMB4)	K06464+K04387+K05636+K06856+K06856+K10160+K05637+K06245
Cellular Processes	Cell growth and death	Ferroptosis	4	58	0.281139	0.705485	ko04216	ENSBGRG00000003645(SLC40A1);ENSBGRG00000007179(CYBB);ENSBGRG00000013408(GPX4);ENSBGRG00000020472(LPCAT3)	K14685+K21421+K05361+K13515
Metabolism	Amino acid metabolism	Phenylalanine, tyrosine and tryptophan biosynthesis	1	7	0.282646	0.705485	ko00400	ENSBGRG00000022227(GOT1)	K14454
Human Diseases	Endocrine and metabolic diseases	Insulin resistance	7	116	0.291323	0.719978	ko04931	ENSBGRG00000004514(GFPT1);ENSBGRG00000007095(SLC27A3);ENSBGRG00000009711(AKT3);ENSBGRG00000013518(SLC27A5);ENSBGRG00000014685(PCK2);ENSBGRG00000019847(PPP1R3C);ENSBGRG00000019927(-)	K00820+K08772+K04456+K08748+K01596+K07189+K01110
Metabolism	Metabolism of cofactors and vitamins	Nicotinate and nicotinamide metabolism	3	41	0.295375	0.719978	ko00760	ENSBGRG00000016708(NT5C);ENSBGRG00000020322(-);ENSBGRG00000022071(ENPP3)	K01081+K01081+K01513
Human Diseases	Cancers	Bladder cancer	3	41	0.295375	0.719978	ko05219	ENSBGRG00000005913(DAPK1);ENSBGRG00000010227(VEGFA);ENSBGRG00000011138(CDKN1A)	K08803+K05448+K06625
Environmental Information Processing	Signal transduction	cAMP signaling pathway	13	237	0.30492	0.73748	ko04024	ENSBGRG00000004014(PTGER2);ENSBGRG00000005303(NPY1R);ENSBGRG00000005550(HCN2);ENSBGRG00000007893(ATP2B4);ENSBGRG00000008786(ADCY7);ENSBGRG00000009096(FOS);ENSBGRG00000009303(EDNRA);ENSBGRG00000009711(AKT3);ENSBGRG00000009802(GRIN1);ENSBGRG00000014482(GRIN2C);ENSBGRG00000019027(ATP2A3);ENSBGRG00000025777(VAV1);MSTRG.5142(ABCC4)	K04259+K04204+K04955+K05850+K08047+K04379+K04197+K04456+K05208+K05211+K05853+K05730+K05673
Human Diseases	Cancers	Renal cell carcinoma	5	80	0.312346	0.749631	ko05211	ENSBGRG00000009711(AKT3);ENSBGRG00000010227(VEGFA);ENSBGRG00000011138(CDKN1A);ENSBGRG00000015189(-);ENSBGRG00000020583(GAB1)	K04456+K05448+K06625+K03872+K09593
Metabolism	Metabolism of cofactors and vitamins	Vitamin B6 metabolism	1	8	0.315908	0.752391	ko00750	ENSBGRG00000015370(PSAT1)	K00831
Human Diseases	Cancers	Pancreatic cancer	5	81	0.321559	0.759186	ko05212	ENSBGRG00000001269(-);ENSBGRG00000009711(AKT3);ENSBGRG00000010227(VEGFA);ENSBGRG00000011138(CDKN1A);ENSBGRG00000022225(BAK1)	K04402+K04456+K05448+K06625+K14021
Metabolism	Lipid metabolism	Biosynthesis of unsaturated fatty acids	2	25	0.323627	0.759186	ko01040	ENSBGRG00000002007(ELOVL6);ENSBGRG00000024230(SCD)	K10203+K00507
Metabolism	Global and overview maps	Fatty acid metabolism	4	63	0.334023	0.775728	ko01212	ENSBGRG00000002007(ELOVL6);ENSBGRG00000005349(FASN);ENSBGRG00000024230(SCD);ENSBGRG00000026550(-)	K10203+K00665+K00507+K00626
Human Diseases	Infectious diseases	Influenza A	10	182	0.335651	0.775728	ko05164	ENSBGRG00000001429(-);ENSBGRG00000003840(TNFSF10);ENSBGRG00000007076(NXT1);ENSBGRG00000009711(AKT3);ENSBGRG00000010229(TLR4);ENSBGRG00000014066(MX1);ENSBGRG00000015168(RNASEL);ENSBGRG00000020272(FDPS);ENSBGRG00000022225(BAK1);ENSBGRG00000026590(-)	K08738+K04721+K14285+K04456+K10160+K14754+K01165+K00787+K14021+K01340
Environmental Information Processing	Signal transduction	Jak-STAT signaling pathway	10	183	0.341846	0.783562	ko04630	ENSBGRG00000006084(IFNLR1);ENSBGRG00000006576(IL2RB);ENSBGRG00000007750(SOCS5);ENSBGRG00000009711(AKT3);ENSBGRG00000011138(CDKN1A);ENSBGRG00000011893(-);ENSBGRG00000012695(PRLR);ENSBGRG00000020914(PTPN6);ENSBGRG00000021560(IL13RA1);ENSBGRG00000026076(-)	K05140+K05069+K04698+K04456+K06625+K05074+K05081+K05697+K05076+K05070
Human Diseases	Infectious diseases	Human cytomegalovirus infection	13	245	0.347418	0.783562	ko05163	ENSBGRG00000001429(-);ENSBGRG00000002633(PPP3CA);ENSBGRG00000004014(PTGER2);ENSBGRG00000008786(ADCY7);ENSBGRG00000009711(AKT3);ENSBGRG00000010227(VEGFA);ENSBGRG00000011138(CDKN1A);ENSBGRG00000018704(EIF4EBP1);ENSBGRG00000018824(CXCL12);ENSBGRG00000021516(-);ENSBGRG00000022225(BAK1);ENSBGRG00000022538(-);MSTRG.22577(STING1)	K08738+K04348+K04259+K08047+K04456+K05448+K06625+K07205+K10031+K04534+K14021+K06751+K12654
Metabolism	Metabolism of cofactors and vitamins	Riboflavin metabolism	1	9	0.347631	0.783562	ko00740	ENSBGRG00000022071(ENPP3)	K01513
Human Diseases	Cancers	Non-small cell lung cancer	4	65	0.355348	0.783562	ko05223	ENSBGRG00000001269(-);ENSBGRG00000009711(AKT3);ENSBGRG00000011138(CDKN1A);ENSBGRG00000022225(BAK1)	K04402+K04456+K06625+K14021
Human Diseases	Endocrine and metabolic diseases	Maturity onset diabetes of the young	2	27	0.357917	0.783562	ko04950	ENSBGRG00000017904(NR5A2);ENSBGRG00000019533(FOXA3)	K08027+K08038
Environmental Information Processing	Signaling molecules and interaction	Neuroactive ligand-receptor interaction	18	351	0.362142	0.783562	ko04080	ENSBGRG00000000703(ADRA1A);ENSBGRG00000003064(NTS);ENSBGRG00000003916(RXFP1);ENSBGRG00000004014(PTGER2);ENSBGRG00000005034(P2RX3);ENSBGRG00000005303(NPY1R);ENSBGRG00000009274(C3AR1);ENSBGRG00000009303(EDNRA);ENSBGRG00000009802(GRIN1);ENSBGRG00000009917(THRB);ENSBGRG00000012083(NR3C1);ENSBGRG00000012695(PRLR);ENSBGRG00000014357(P2RY13);ENSBGRG00000014482(GRIN2C);ENSBGRG00000016143(CHRNA7);ENSBGRG0…	K04135+K05235+K04306+K04259+K05217+K04204+K04009+K04197+K05208+K08362+K05771+K05081+K08388+K05211+K04809+K04198+K04273+K03990
Human Diseases	Cancers	Basal cell carcinoma	4	66	0.366013	0.783562	ko05217	ENSBGRG00000001269(-);ENSBGRG00000011138(CDKN1A);ENSBGRG00000022225(BAK1);MSTRG.21598(fzd3)	K04402+K06625+K14021+K02329
Cellular Processes	Transport and catabolism	Lysosome	9	167	0.369536	0.783562	ko04142	ENSBGRG00000012179(AP1S2);ENSBGRG00000013284(AP3B2);ENSBGRG00000015552(CD68);ENSBGRG00000022099(LAPTM5);ENSBGRG00000025764(NPC1);MSTRG.10984(--);MSTRG.10986(--);MSTRG.11737(--);MSTRG.19468(--)	K12394+K12397+K06501+K12387+K12385+K12389+K12389+K12389+K12389
Human Diseases	Infectious diseases	Kaposi sarcoma-associated herpesvirus infection	10	188	0.373078	0.783562	ko05167	ENSBGRG00000001429(-);ENSBGRG00000002633(PPP3CA);ENSBGRG00000009096(FOS);ENSBGRG00000009711(AKT3);ENSBGRG00000010227(VEGFA);ENSBGRG00000011138(CDKN1A);ENSBGRG00000017279(HCK);ENSBGRG00000022225(BAK1);ENSBGRG00000022538(-);ENSBGRG00000025983(C3)	K08738+K04348+K04379+K04456+K05448+K06625+K08893+K14021+K06751+K03990
Organismal Systems	Digestive system	Vitamin digestion and absorption	2	28	0.374829	0.783562	ko04977	ENSBGRG00000010183(-);ENSBGRG00000012214(SCARB1)	K14610+K13885
Environmental Information Processing	Signal transduction	Phospholipase D signaling pathway	9	168	0.376191	0.783562	ko04072	ENSBGRG00000006329(CYTH4);ENSBGRG00000008126(-);ENSBGRG00000008786(ADCY7);ENSBGRG00000008925(-);ENSBGRG00000009711(AKT3);ENSBGRG00000014591(SHC4);ENSBGRG00000017840(ARF6);ENSBGRG00000020489(LPAR6);ENSBGRG00000020583(GAB1)	K18441+K06856+K08047+K06856+K04456+K17449+K07941+K04273+K09593
Organismal Systems	Endocrine system	Glucagon signaling pathway	6	107	0.376272	0.783562	ko04922	ENSBGRG00000002633(PPP3CA);ENSBGRG00000006288(-);ENSBGRG00000009711(AKT3);ENSBGRG00000014685(PCK2);ENSBGRG00000022853(PFKL);MSTRG.5264(PGAM1)	K04348+K03841+K04456+K01596+K00850+K01834
Human Diseases	Infectious diseases	Legionellosis	4	67	0.37667	0.783562	ko05134	ENSBGRG00000000208(ITGB2);ENSBGRG00000001429(-);ENSBGRG00000010229(TLR4);ENSBGRG00000025983(C3)	K06464+K08738+K10160+K03990
Environmental Information Processing	Signal transduction	ErbB signaling pathway	5	87	0.377282	0.783562	ko04012	ENSBGRG00000009711(AKT3);ENSBGRG00000011138(CDKN1A);ENSBGRG00000014591(SHC4);ENSBGRG00000018704(EIF4EBP1);ENSBGRG00000020583(GAB1)	K04456+K06625+K17449+K07205+K09593
Genetic Information Processing	Replication and repair	Non-homologous end-joining	1	10	0.377886	0.783562	ko03450	ENSBGRG00000004289(LIG4)	K10777
Cellular Processes	Transport and catabolism	Peroxisome	8	148	0.379224	0.783562	ko04146	ENSBGRG00000008709(DAO);ENSBGRG00000026182(MPV17L2);ENSBGRG00000026564(MVK);MSTRG.11555(--);MSTRG.16092(PRDX5);MSTRG.21439(--);MSTRG.3925(--);MSTRG.8471(--)	K00273+K13348+K00869+K00308+K11187+K00308+K00308+K00308
Metabolism	Lipid metabolism	Glycerophospholipid metabolism	6	108	0.384645	0.789534	ko00564	ENSBGRG00000004030(PCYT2);ENSBGRG00000004874(-);ENSBGRG00000008160(GPD2);ENSBGRG00000020472(LPCAT3);ENSBGRG00000022090(LPGAT1);ENSBGRG00000023829(LPCAT2)	K00967+K06130+K00111+K13515+K13514+K13510
Human Diseases	Cancers	Acute myeloid leukemia	4	69	0.397928	0.807084	ko05221	ENSBGRG00000009711(AKT3);ENSBGRG00000018477(PIM2);ENSBGRG00000018704(EIF4EBP1);ENSBGRG00000020676(CSF1R)	K04456+K08806+K07205+K05090
Human Diseases	Endocrine and metabolic diseases	Non-alcoholic fatty liver disease (NAFLD)	10	193	0.404588	0.807084	ko04932	ENSBGRG00000001125(NDUFB7);ENSBGRG00000001429(-);ENSBGRG00000008576(-);ENSBGRG00000009711(AKT3);ENSBGRG00000011564(CYC1);ENSBGRG00000015336(-);ENSBGRG00000019663(ADIPOR2);ENSBGRG00000020069(UQCRFS1);ENSBGRG00000025025(-);ENSBGRG00000025093(-)	K03963+K08738+K03939+K04456+K00413+K02271+K07297+K00411+K03951+K02264
Genetic Information Processing	Translation	Ribosome biogenesis in eukaryotes	5	90	0.405185	0.807084	ko03008	ENSBGRG00000004614(POP1);ENSBGRG00000005503(REXO2);ENSBGRG00000007076(NXT1);ENSBGRG00000012277(RRP7A);ENSBGRG00000020557(-)	K01164+K13288+K14285+K14545+K14568
Metabolism	Carbohydrate metabolism	Butanoate metabolism	2	30	0.408079	0.807084	ko00650	ENSBGRG00000015970(HMGCS1);ENSBGRG00000026550(-)	K01641+K00626
Human Diseases	Endocrine and metabolic diseases	Type II diabetes mellitus	3	50	0.41052	0.807084	ko04930	ENSBGRG00000006169(HK2);MSTRG.24543(IRS4);MSTRG.24544(IRS4)	K00844+K17446+K17446
Human Diseases	Substance dependence	Cocaine addiction	3	50	0.41052	0.807084	ko05030	ENSBGRG00000009802(GRIN1);ENSBGRG00000014482(GRIN2C);ENSBGRG00000022164(FOSB)	K05208+K05211+K09029
Human Diseases	Cancers	Endometrial cancer	5	91	0.414458	0.807084	ko05213	ENSBGRG00000001269(-);ENSBGRG00000009711(AKT3);ENSBGRG00000011138(CDKN1A);ENSBGRG00000019927(-);ENSBGRG00000022225(BAK1)	K04402+K04456+K06625+K01110+K14021
Organismal Systems	Endocrine system	Melanogenesis	6	112	0.418107	0.807084	ko04916	ENSBGRG00000008786(ADCY7);ENSBGRG00000013459(-);ENSBGRG00000018873(MITF);ENSBGRG00000020314(EDNRB);ENSBGRG00000021516(-);MSTRG.21598(fzd3)	K08047+K00505+K09455+K04198+K04534+K02329
Organismal Systems	Digestive system	Protein digestion and absorption	6	112	0.418107	0.807084	ko04974	ENSBGRG00000003893(COL6A6);ENSBGRG00000003956(COL6A5);ENSBGRG00000005214(SLC1A1);ENSBGRG00000019137(COL11A2);ENSBGRG00000020604(COL9A3);MSTRG.12018(Col7a1)	K06238+K06238+K05612+K19721+K08131+K16628
Organismal Systems	Endocrine system	GnRH secretion	4	71	0.419063	0.807084	ko04929	ENSBGRG00000000286(TRPC1);ENSBGRG00000005550(HCN2);ENSBGRG00000009711(AKT3);ENSBGRG00000024862(TRPC4)	K04964+K04955+K04456+K04967
Human Diseases	Neurodegenerative diseases	Huntington disease	16	323	0.428068	0.81622	ko05016	ENSBGRG00000001125(NDUFB7);ENSBGRG00000001429(-);ENSBGRG00000005996(TGM2);ENSBGRG00000008576(-);ENSBGRG00000008862(TUBB2A);ENSBGRG00000009802(GRIN1);ENSBGRG00000011564(CYC1);ENSBGRG00000015336(-);ENSBGRG00000016024(ATP5MC3);ENSBGRG00000017393(DNAH17);ENSBGRG00000020069(UQCRFS1);ENSBGRG00000025025(-);ENSBGRG00000025093(-);ENSBGRG00000026020(PPIF);ENSBGRG00000026142(-);ENSBGRG00000026146(-)	K03963+K08738+K05625+K03939+K07375+K05208+K00413+K02271+K02128+K10408+K00411+K03951+K02264+K09565+K07375+K07375
Organismal Systems	Environmental adaptation	Thermogenesis	14	281	0.429039	0.81622	ko04714	ENSBGRG00000001125(NDUFB7);ENSBGRG00000007705(FRS2);ENSBGRG00000008576(-);ENSBGRG00000008786(ADCY7);ENSBGRG00000011564(CYC1);ENSBGRG00000015336(-);ENSBGRG00000015594(COX10);ENSBGRG00000016024(ATP5MC3);ENSBGRG00000017754(PRKG1);ENSBGRG00000020069(UQCRFS1);ENSBGRG00000022703(ZNF516);ENSBGRG00000024304(PRKG2);ENSBGRG00000025025(-);ENSBGRG00000025093(-)	K03963+K12461+K03939+K08047+K00413+K02271+K02257+K02128+K07376+K00411+K22411+K19477+K03951+K02264
Metabolism	Carbohydrate metabolism	Starch and sucrose metabolism	2	32	0.440447	0.832845	ko00500	ENSBGRG00000006169(HK2);ENSBGRG00000022071(ENPP3)	K00844+K01513
Organismal Systems	Immune system	Chemokine signaling pathway	10	201	0.455066	0.837396	ko04062	ENSBGRG00000007861(CX3CR1);ENSBGRG00000008786(ADCY7);ENSBGRG00000009711(AKT3);ENSBGRG00000010345(CCR2);ENSBGRG00000013958(ITK);ENSBGRG00000014591(SHC4);ENSBGRG00000017279(HCK);ENSBGRG00000018824(CXCL12);ENSBGRG00000025320(CXCR3);ENSBGRG00000025777(VAV1)	K04192+K08047+K04456+K04177+K07363+K17449+K08893+K10031+K04188+K05730
Metabolism	Metabolism of other amino acids	beta-Alanine metabolism	2	33	0.456263	0.837396	ko00410	ENSBGRG00000005648(DPYD);ENSBGRG00000006626(-)	K00207+K00276
Environmental Information Processing	Signal transduction	NF-kappa B signaling pathway	9	180	0.456273	0.837396	ko04064	ENSBGRG00000001269(-);ENSBGRG00000008096(-);ENSBGRG00000008126(-);ENSBGRG00000008431(VCAM1);ENSBGRG00000008925(-);ENSBGRG00000010229(TLR4);ENSBGRG00000018824(CXCL12);ENSBGRG00000019910(BTK);ENSBGRG00000022867(CARD11)	K04402+K10784+K06856+K06527+K06856+K10160+K10031+K07370+K07367
Human Diseases	Cancers	Hepatocellular carcinoma	9	180	0.456273	0.837396	ko05225	ENSBGRG00000001269(-);ENSBGRG00000009711(AKT3);ENSBGRG00000011138(CDKN1A);ENSBGRG00000014591(SHC4);ENSBGRG00000019927(-);ENSBGRG00000020093(-);ENSBGRG00000020583(GAB1);ENSBGRG00000022225(BAK1);MSTRG.21598(fzd3)	K04402+K04456+K06625+K17449+K01110+K00799+K09593+K14021+K02329
Human Diseases	Immune diseases	Rheumatoid arthritis	9	180	0.456273	0.837396	ko05323	ENSBGRG00000000208(ITGB2);ENSBGRG00000008096(-);ENSBGRG00000008126(-);ENSBGRG00000008925(-);ENSBGRG00000009096(FOS);ENSBGRG00000010227(VEGFA);ENSBGRG00000010229(TLR4);ENSBGRG00000018824(CXCL12);ENSBGRG00000025785(ITGAL)	K06464+K10784+K06856+K06856+K04379+K05448+K10160+K10031+K05718
Metabolism	Amino acid metabolism	Arginine and proline metabolism	3	54	0.460075	0.839434	ko00330	ENSBGRG00000008709(DAO);ENSBGRG00000010591(-);ENSBGRG00000022227(GOT1)	K00273+K01581+K14454
Organismal Systems	Circulatory system	Adrenergic signaling in cardiomyocytes	8	160	0.46451	0.839734	ko04261	ENSBGRG00000000703(ADRA1A);ENSBGRG00000007893(ATP2B4);ENSBGRG00000008786(ADCY7);ENSBGRG00000008957(TNNC1);ENSBGRG00000009711(AKT3);ENSBGRG00000011367(-);ENSBGRG00000019027(ATP2A3);ENSBGRG00000023014(SCN7A)	K04135+K05850+K08047+K05865+K04456+K09290+K05853+K04839
Environmental Information Processing	Signal transduction	Rap1 signaling pathway	14	288	0.466074	0.839734	ko04015	ENSBGRG00000000208(ITGB2);ENSBGRG00000008096(-);ENSBGRG00000008786(ADCY7);ENSBGRG00000008928(VEGFC);ENSBGRG00000009711(AKT3);ENSBGRG00000009802(GRIN1);ENSBGRG00000010227(VEGFA);ENSBGRG00000014943(PARD6G);ENSBGRG00000017903(FGF10);ENSBGRG00000018695(LCP2);ENSBGRG00000020676(CSF1R);ENSBGRG00000021516(-);ENSBGRG00000025777(VAV1);ENSBGRG00000025785(ITGAL)	K06464+K10784+K08047+K05449+K04456+K05208+K05448+K06093+K04358+K07361+K05090+K04534+K05730+K05718
Human Diseases	Infectious diseases	Hepatitis C	8	161	0.471547	0.839734	ko05160	ENSBGRG00000001429(-);ENSBGRG00000005861(LDLR);ENSBGRG00000009711(AKT3);ENSBGRG00000011138(CDKN1A);ENSBGRG00000012214(SCARB1);ENSBGRG00000014066(MX1);ENSBGRG00000015168(RNASEL);ENSBGRG00000022225(BAK1)	K08738+K12473+K04456+K06625+K13885+K14754+K01165+K14021
Human Diseases	Infectious diseases	African trypanosomiasis	3	55	0.472191	0.839734	ko05143	ENSBGRG00000008126(-);ENSBGRG00000008431(VCAM1);ENSBGRG00000008925(-)	K06856+K06527+K06856
Organismal Systems	Circulatory system	Vascular smooth muscle contraction	7	140	0.473696	0.839734	ko04270	ENSBGRG00000000703(ADRA1A);ENSBGRG00000001320(MYL6B);ENSBGRG00000004004(-);ENSBGRG00000008786(ADCY7);ENSBGRG00000009303(EDNRA);ENSBGRG00000017754(PRKG1);ENSBGRG00000018578(KCNMB1)	K04135+K12751+K12327+K08047+K04197+K07376+K04937
Metabolism	Carbohydrate metabolism	Propanoate metabolism	2	35	0.487105	0.853252	ko00640	ENSBGRG00000008633(ACSS2);ENSBGRG00000026550(-)	K01895+K00626
Metabolism	Energy metabolism	Oxidative phosphorylation	9	185	0.489287	0.853252	ko00190	ENSBGRG00000001125(NDUFB7);ENSBGRG00000008576(-);ENSBGRG00000011564(CYC1);ENSBGRG00000015336(-);ENSBGRG00000015594(COX10);ENSBGRG00000016024(ATP5MC3);ENSBGRG00000020069(UQCRFS1);ENSBGRG00000025025(-);ENSBGRG00000025093(-)	K03963+K03939+K00413+K02271+K02257+K02128+K00411+K03951+K02264
Organismal Systems	Immune system	Platelet activation	6	121	0.492261	0.853252	ko04611	ENSBGRG00000008786(ADCY7);ENSBGRG00000009711(AKT3);ENSBGRG00000017754(PRKG1);ENSBGRG00000018695(LCP2);ENSBGRG00000019910(BTK);ENSBGRG00000024304(PRKG2)	K08047+K04456+K07376+K07361+K07370+K19477
Organismal Systems	Nervous system	Cholinergic synapse	6	121	0.492261	0.853252	ko04725	ENSBGRG00000008786(ADCY7);ENSBGRG00000009096(FOS);ENSBGRG00000009711(AKT3);ENSBGRG00000016143(CHRNA7);ENSBGRG00000021011(KCNQ3);ENSBGRG00000021516(-)	K08047+K04379+K04456+K04809+K04928+K04534
Human Diseases	Infectious disease: bacterial	Yersinia infection	9	188	0.508857	0.871649	ko05135	ENSBGRG00000001745(SKAP2);ENSBGRG00000008096(-);ENSBGRG00000009096(FOS);ENSBGRG00000009711(AKT3);ENSBGRG00000010229(TLR4);ENSBGRG00000014699(-);ENSBGRG00000017840(ARF6);ENSBGRG00000018695(LCP2);ENSBGRG00000025777(VAV1)	K23471+K10784+K04379+K04456+K10160+K19475+K07941+K07361+K05730
Cellular Processes	Cell growth and death	Cellular senescence	8	167	0.513272	0.871649	ko04218	ENSBGRG00000001269(-);ENSBGRG00000002633(PPP3CA);ENSBGRG00000009711(AKT3);ENSBGRG00000011138(CDKN1A);ENSBGRG00000012371(MYBL2);ENSBGRG00000018704(EIF4EBP1);ENSBGRG00000019927(-);ENSBGRG00000022538(-)	K04402+K04348+K04456+K06625+K21769+K07205+K01110+K06751
Human Diseases	Cancers	Prostate cancer	5	102	0.514049	0.871649	ko05215	ENSBGRG00000004837(IL1R2);ENSBGRG00000009711(AKT3);ENSBGRG00000010012(AR);ENSBGRG00000011138(CDKN1A);ENSBGRG00000019927(-)	K04387+K04456+K08557+K06625+K01110
Human Diseases	Cardiovascular diseases	Hypertrophic cardiomyopathy (HCM)	5	102	0.514049	0.871649	ko05410	ENSBGRG00000008957(TNNC1);ENSBGRG00000011367(-);ENSBGRG00000012099(LAMA2);ENSBGRG00000013523(SGCD);ENSBGRG00000019027(ATP2A3)	K05865+K09290+K05637+K12563+K05853
Organismal Systems	Endocrine system	Estrogen signaling pathway	7	147	0.525636	0.881712	ko04915	ENSBGRG00000006011(ESR1);ENSBGRG00000008786(ADCY7);ENSBGRG00000009096(FOS);ENSBGRG00000009711(AKT3);ENSBGRG00000011563(-);ENSBGRG00000014591(SHC4);ENSBGRG00000021516(-)	K08550+K08047+K04379+K04456+K07604+K17449+K04534
Human Diseases	Cancer: overview	PD-L1 expression and PD-1 checkpoint pathway in cancer	7	147	0.525636	0.881712	ko05235	ENSBGRG00000002633(PPP3CA);ENSBGRG00000008096(-);ENSBGRG00000009096(FOS);ENSBGRG00000009711(AKT3);ENSBGRG00000010229(TLR4);ENSBGRG00000019927(-);ENSBGRG00000020914(PTPN6)	K04348+K10784+K04379+K04456+K10160+K01110+K05697
Human Diseases	Cancers	Chemical carcinogenesis	3	60	0.530771	0.883108	ko05204	ENSBGRG00000014254(CYP1B1);ENSBGRG00000016143(CHRNA7);ENSBGRG00000020093(-)	K07410+K04809+K00799
Organismal Systems	Endocrine system	Growth hormone synthesis, secretion and action	6	126	0.53213	0.883108	ko04935	ENSBGRG00000008786(ADCY7);ENSBGRG00000009096(FOS);ENSBGRG00000009711(AKT3);ENSBGRG00000014591(SHC4);MSTRG.24543(IRS4);MSTRG.24544(IRS4)	K08047+K04379+K04456+K17449+K17446+K17446
Metabolism	Xenobiotics biodegradation and metabolism	Drug metabolism - other enzymes	3	61	0.542048	0.894809	ko00983	ENSBGRG00000005648(DPYD);ENSBGRG00000010251(NME2);ENSBGRG00000020093(-)	K00207+K00940+K00799
Organismal Systems	Immune system	Th1 and Th2 cell differentiation	7	150	0.547309	0.898739	ko04658	ENSBGRG00000002633(PPP3CA);ENSBGRG00000006576(IL2RB);ENSBGRG00000008096(-);ENSBGRG00000009096(FOS);ENSBGRG00000013332(MAML2);ENSBGRG00000014433(GATA3);ENSBGRG00000026076(-)	K04348+K05069+K10784+K04379+K06061+K17895+K05070
Cellular Processes	Cell growth and death	Apoptosis - multiple species	2	40	0.559229	0.906089	ko04215	ENSBGRG00000001429(-);ENSBGRG00000022225(BAK1)	K08738+K14021
Genetic Information Processing	Folding, sorting and degradation	RNA degradation	4	85	0.559627	0.906089	ko03018	ENSBGRG00000004569(PABPC4L);ENSBGRG00000012014(ENO1);ENSBGRG00000022853(PFKL);ENSBGRG00000026242(LSM4)	K13126+K01689+K00850+K12623
Human Diseases	Endocrine and metabolic diseases	Cushing syndrome	8	174	0.560498	0.906089	ko04934	ENSBGRG00000003094(PBX1);ENSBGRG00000004363(CYP11A1);ENSBGRG00000005861(LDLR);ENSBGRG00000008786(ADCY7);ENSBGRG00000011138(CDKN1A);ENSBGRG00000012214(SCARB1);ENSBGRG00000018086(STAR);MSTRG.21598(fzd3)	K09355+K00498+K12473+K08047+K06625+K13885+K16931+K02329
Human Diseases	Infectious diseases	Epstein-Barr virus infection	13	285	0.564321	0.907568	ko05169	ENSBGRG00000001269(-);ENSBGRG00000001429(-);ENSBGRG00000008096(-);ENSBGRG00000008126(-);ENSBGRG00000008925(-);ENSBGRG00000009711(AKT3);ENSBGRG00000011138(CDKN1A);ENSBGRG00000012013(ENTPD8);ENSBGRG00000016212(ISG15);ENSBGRG00000019910(BTK);ENSBGRG00000022225(BAK1);ENSBGRG00000022538(-);ENSBGRG00000025785(ITGAL)	K04402+K08738+K10784+K06856+K06856+K04456+K06625+K01510+K12159+K07370+K14021+K06751+K05718
Metabolism	Lipid metabolism	Fatty acid biosynthesis	1	18	0.574597	0.914665	ko00061	ENSBGRG00000005349(FASN)	K00665
Metabolism	Glycan biosynthesis and metabolism	Glycosaminoglycan biosynthesis - chondroitin sulfate / dermatan sulfate	1	18	0.574597	0.914665	ko00532	ENSBGRG00000019350(CHST11)	K01017
Environmental Information Processing	Signal transduction	Wnt signaling pathway	8	178	0.586588	0.929013	ko04310	ENSBGRG00000002633(PPP3CA);ENSBGRG00000003307(TBL1XR1);ENSBGRG00000011484(SFRP1);ENSBGRG00000012210(RUVBL1);ENSBGRG00000014181(RSPO3);ENSBGRG00000016686(ROR1);MSTRG.21598(fzd3);MSTRG.2828(BAMBI)	K04348+K04508+K02166+K04499+K23098+K05122+K02329+K10162
Organismal Systems	Immune system	Cytosolic DNA-sensing pathway	3	66	0.595994	0.934423	ko04623	ENSBGRG00000009942(POLR3D);ENSBGRG00000021166(TREX1);MSTRG.22577(STING1)	K03026+K10790+K12654
Organismal Systems	Nervous system	Long-term depression	3	66	0.595994	0.934423	ko04730	ENSBGRG00000017754(PRKG1);ENSBGRG00000021516(-);ENSBGRG00000024304(PRKG2)	K07376+K04534+K19477
Organismal Systems	Immune system	Hematopoietic cell lineage	5	113	0.605963	0.943703	ko04640	ENSBGRG00000004837(IL1R2);ENSBGRG00000008126(-);ENSBGRG00000008925(-);ENSBGRG00000018381(-);ENSBGRG00000020676(CSF1R)	K04387+K06856+K06856+K06458+K05090
Human Diseases	Infectious diseases	Tuberculosis	9	204	0.608498	0.943703	ko05152	ENSBGRG00000000208(ITGB2);ENSBGRG00000001429(-);ENSBGRG00000002633(PPP3CA);ENSBGRG00000007642(CORO1A);ENSBGRG00000008126(-);ENSBGRG00000008925(-);ENSBGRG00000009711(AKT3);ENSBGRG00000010229(TLR4);ENSBGRG00000025983(C3)	K06464+K08738+K04348+K13882+K06856+K06856+K04456+K10160+K03990
Human Diseases	Neurodegenerative disease	Spinocerebellar ataxia	5	114	0.613817	0.943703	ko05017	ENSBGRG00000009711(AKT3);ENSBGRG00000009802(GRIN1);ENSBGRG00000009814(RELN);ENSBGRG00000014482(GRIN2C);ENSBGRG00000019027(ATP2A3)	K04456+K05208+K06249+K05211+K05853
Organismal Systems	Immune system	IL-17 signaling pathway	4	91	0.614012	0.943703	ko04657	ENSBGRG00000008966(LCN2);ENSBGRG00000009096(FOS);ENSBGRG00000021170(IL17RB);ENSBGRG00000022164(FOSB)	K21129+K04379+K05165+K09029
Human Diseases	Infectious diseases	Measles	9	206	0.620243	0.948607	ko05162	ENSBGRG00000001429(-);ENSBGRG00000006576(IL2RB);ENSBGRG00000008096(-);ENSBGRG00000009096(FOS);ENSBGRG00000009711(AKT3);ENSBGRG00000010229(TLR4);ENSBGRG00000014066(MX1);ENSBGRG00000022225(BAK1);ENSBGRG00000026076(-)	K08738+K05069+K10784+K04379+K04456+K10160+K14754+K14021+K05070
Environmental Information Processing	Signal transduction	Hippo signaling pathway	9	207	0.626046	0.952812	ko04390	ENSBGRG00000000208(ITGB2);ENSBGRG00000007622(SMAD1);ENSBGRG00000014943(PARD6G);ENSBGRG00000015396(ID2);ENSBGRG00000022643(SMAD7);ENSBGRG00000024536(BMP5);ENSBGRG00000026562(BMPR1A);MSTRG.21598(fzd3);MSTRG.4019(TEAD1)	K06464+K04676+K06093+K17693+K19631+K04663+K04673+K02329+K09448
Metabolism	Xenobiotics biodegradation and metabolism	Metabolism of xenobiotics by cytochrome P450	2	46	0.635845	0.963027	ko00980	ENSBGRG00000014254(CYP1B1);ENSBGRG00000020093(-)	K07410+K00799
Metabolism	Xenobiotics biodegradation and metabolism	Drug metabolism - cytochrome P450	2	47	0.647551	0.970021	ko00982	ENSBGRG00000020093(-);MSTRG.16717(pol)	K00799+K00485
Metabolism	Metabolism of other amino acids	Selenocompound metabolism	1	22	0.648269	0.970021	ko00450	ENSBGRG00000007287(MARS1)	K01874
Organismal Systems	Nervous system	GABAergic synapse	4	96	0.65602	0.970021	ko04727	ENSBGRG00000000210(PLCL1);ENSBGRG00000002966(GLS2);ENSBGRG00000008786(ADCY7);ENSBGRG00000021516(-)	K15375+K01425+K08047+K04534
Organismal Systems	Digestive system	Fat digestion and absorption	2	48	0.658957	0.970021	ko04975	ENSBGRG00000001141(ABCA1);ENSBGRG00000012214(SCARB1)	K05641+K13885
Human Diseases	Cancers	Gastric cancer	8	190	0.660068	0.970021	ko05226	ENSBGRG00000001269(-);ENSBGRG00000009711(AKT3);ENSBGRG00000011138(CDKN1A);ENSBGRG00000014591(SHC4);ENSBGRG00000017903(FGF10);ENSBGRG00000020583(GAB1);ENSBGRG00000022225(BAK1);MSTRG.21598(fzd3)	K04402+K04456+K06625+K17449+K04358+K09593+K14021+K02329
Metabolism	Glycan biosynthesis and metabolism	Mannose type O-glycan biosyntheis	1	23	0.664605	0.970021	ko00515	ENSBGRG00000016940(POMGNT2)	K18207
Organismal Systems	Digestive system	Carbohydrate digestion and absorption	2	49	0.670066	0.970021	ko04973	ENSBGRG00000006169(HK2);ENSBGRG00000009711(AKT3)	K00844+K04456
Organismal Systems	Immune system	Intestinal immune network for IgA production	5	122	0.673235	0.970021	ko04672	ENSBGRG00000008096(-);ENSBGRG00000008126(-);ENSBGRG00000008925(-);ENSBGRG00000011893(-);ENSBGRG00000018824(CXCL12)	K10784+K06856+K06856+K05074+K10031
Environmental Information Processing	Signal transduction	Hippo signaling pathway -fly	3	74	0.67328	0.970021	ko04391	ENSBGRG00000007622(SMAD1);ENSBGRG00000014943(PARD6G);MSTRG.4019(TEAD1)	K04676+K06093+K09448
Organismal Systems	Nervous system	Long-term potentiation	3	74	0.67328	0.970021	ko04720	ENSBGRG00000002633(PPP3CA);ENSBGRG00000009802(GRIN1);ENSBGRG00000014482(GRIN2C)	K04348+K05208+K05211
Genetic Information Processing	Replication and repair	Mismatch repair	1	24	0.680183	0.970021	ko03430	ENSBGRG00000020073(RFC2)	K10755
Organismal Systems	Development	Dorso-ventral axis formation	1	24	0.680183	0.970021	ko04320	ENSBGRG00000010031(PIWIL2)	K02156
Human Diseases	Drug resistance	Antifolate resistance	2	50	0.68088	0.970021	ko01523	ENSBGRG00000008584(-);MSTRG.5142(ABCC4)	K13649+K05673
Genetic Information Processing	Replication and repair	Fanconi anemia pathway	2	51	0.691403	0.980536	ko03460	ENSBGRG00000016287(FANCE);ENSBGRG00000026229(FANCA)	K10892+K10888
Metabolism	Glycan biosynthesis and metabolism	N-Glycan biosynthesis	2	52	0.70164	0.99055	ko00510	ENSBGRG00000000258(ALG3);ENSBGRG00000016243(DOLK)	K03845+K00902
Metabolism	Amino acid metabolism	Tryptophan metabolism	2	54	0.721266	1	ko00380	ENSBGRG00000014254(CYP1B1);ENSBGRG00000026550(-)	K07410+K00626
Human Diseases	Infectious disease: viral	Human immunodeficiency virus 1 infection	12	297	0.729084	1	ko05170	ENSBGRG00000001429(-);ENSBGRG00000002633(PPP3CA);ENSBGRG00000008096(-);ENSBGRG00000009096(FOS);ENSBGRG00000009711(AKT3);ENSBGRG00000010229(TLR4);ENSBGRG00000012179(AP1S2);ENSBGRG00000015189(-);ENSBGRG00000021516(-);ENSBGRG00000022225(BAK1);ENSBGRG00000022538(-);MSTRG.22577(STING1)	K08738+K04348+K10784+K04379+K04456+K10160+K12394+K03872+K04534+K14021+K06751+K12654
Metabolism	Amino acid metabolism	Valine, leucine and isoleucine degradation	2	55	0.730665	1	ko00280	ENSBGRG00000015970(HMGCS1);ENSBGRG00000026550(-)	K01641+K00626
Cellular Processes	Cell growth and death	Oocyte meiosis	5	131	0.732477	1	ko04114	ENSBGRG00000000492(-);ENSBGRG00000002633(PPP3CA);ENSBGRG00000008786(ADCY7);ENSBGRG00000010012(AR);ENSBGRG00000024899(PKMYT1)	K06635+K04348+K08047+K08557+K06633
Organismal Systems	Endocrine system	Oxytocin signaling pathway	6	158	0.74703	1	ko04921	ENSBGRG00000001320(MYL6B);ENSBGRG00000002633(PPP3CA);ENSBGRG00000008786(ADCY7);ENSBGRG00000009096(FOS);ENSBGRG00000011138(CDKN1A);ENSBGRG00000021516(-)	K12751+K04348+K08047+K04379+K06625+K04534
Metabolism	Lipid metabolism	Fatty acid elongation	1	29	0.747891	1	ko00062	ENSBGRG00000002007(ELOVL6)	K10203
Environmental Information Processing	Signal transduction	Ras signaling pathway	12	302	0.749529	1	ko04014	ENSBGRG00000008096(-);ENSBGRG00000008928(VEGFC);ENSBGRG00000009711(AKT3);ENSBGRG00000009802(GRIN1);ENSBGRG00000010227(VEGFA);ENSBGRG00000014591(SHC4);ENSBGRG00000016591(RASAL1);ENSBGRG00000017840(ARF6);ENSBGRG00000017903(FGF10);ENSBGRG00000017995(RASA3);ENSBGRG00000020583(GAB1);ENSBGRG00000020676(CSF1R)	K10784+K05449+K04456+K05208+K05448+K17449+K17632+K07941+K04358+K12380+K09593+K05090
Genetic Information Processing	Transcription	RNA polymerase	1	30	0.759609	1	ko03020	ENSBGRG00000009942(POLR3D)	K03026
Organismal Systems	Digestive system	Pancreatic secretion	4	111	0.762874	1	ko04972	ENSBGRG00000000286(TRPC1);ENSBGRG00000007893(ATP2B4);ENSBGRG00000008786(ADCY7);ENSBGRG00000019027(ATP2A3)	K04964+K05850+K08047+K05853
Cellular Processes	Cell growth and death	Apoptosis	6	161	0.762946	1	ko04210	ENSBGRG00000001269(-);ENSBGRG00000001429(-);ENSBGRG00000003840(TNFSF10);ENSBGRG00000009096(FOS);ENSBGRG00000009711(AKT3);ENSBGRG00000022225(BAK1)	K04402+K08738+K04721+K04379+K04456+K14021
Organismal Systems	Excretory system	Endocrine and other factor-regulated calcium reabsorption	2	59	0.76561	1	ko04961	ENSBGRG00000006011(ESR1);ENSBGRG00000007893(ATP2B4)	K08550+K05850
Metabolism	Metabolism of cofactors and vitamins	Porphyrin and chlorophyll metabolism	1	31	0.770783	1	ko00860	ENSBGRG00000015594(COX10)	K02257
Environmental Information Processing	Signal transduction	Hippo signaling pathway - multiple species	1	31	0.770783	1	ko04392	MSTRG.4019(TEAD1)	K09448
Organismal Systems	Nervous system	Retrograde endocannabinoid signaling	6	165	0.783006	1	ko04723	ENSBGRG00000001125(NDUFB7);ENSBGRG00000008576(-);ENSBGRG00000008786(ADCY7);ENSBGRG00000011018(NAPEPLD);ENSBGRG00000021516(-);ENSBGRG00000025025(-)	K03963+K03939+K08047+K13985+K04534+K03951
Organismal Systems	Endocrine system	Progesterone-mediated oocyte maturation	3	89	0.787744	1	ko04914	ENSBGRG00000008786(ADCY7);ENSBGRG00000009711(AKT3);ENSBGRG00000024899(PKMYT1)	K08047+K04456+K06633
Organismal Systems	Immune system	NOD-like receptor signaling pathway	7	193	0.797225	1	ko04621	ENSBGRG00000004323(ANTXR1);ENSBGRG00000007179(CYBB);ENSBGRG00000010229(TLR4);ENSBGRG00000010544(ANTXR2);ENSBGRG00000015168(RNASEL);ENSBGRG00000024600(-);MSTRG.22577(STING1)	K20909+K21421+K10160+K20909+K01165+K12797+K12654
Environmental Information Processing	Signal transduction	TNF signaling pathway	4	117	0.797678	1	ko04668	ENSBGRG00000008431(VCAM1);ENSBGRG00000008928(VEGFC);ENSBGRG00000009096(FOS);ENSBGRG00000009711(AKT3)	K06527+K05449+K04379+K04456
Metabolism	Metabolism of cofactors and vitamins	Folate biosynthesis	1	34	0.801291	1	ko00790	ENSBGRG00000000875(ALPL)	K01077
Organismal Systems	Immune system	Th17 cell differentiation	6	169	0.801758	1	ko04659	ENSBGRG00000002633(PPP3CA);ENSBGRG00000006576(IL2RB);ENSBGRG00000008096(-);ENSBGRG00000009096(FOS);ENSBGRG00000014433(GATA3);ENSBGRG00000026076(-)	K04348+K05069+K10784+K04379+K17895+K05070
Cellular Processes	Cell motility	Regulation of actin cytoskeleton	8	219	0.802355	1	ko04810	ENSBGRG00000000208(ITGB2);ENSBGRG00000000314(NCKAP1L);ENSBGRG00000015382(-);ENSBGRG00000017903(FGF10);ENSBGRG00000018824(CXCL12);ENSBGRG00000019507(ITGAD);ENSBGRG00000025777(VAV1);ENSBGRG00000025785(ITGAL)	K06464+K05750+K05769+K04358+K10031+K06594+K05730+K05718
Human Diseases	Immune diseases	Allograft rejection	4	118	0.80306	1	ko05330	ENSBGRG00000008096(-);ENSBGRG00000008126(-);ENSBGRG00000008925(-);ENSBGRG00000022538(-)	K10784+K06856+K06856+K06751
Environmental Information Processing	Signal transduction	MAPK signaling pathway - fly	3	93	0.811991	1	ko04013	ENSBGRG00000003307(TBL1XR1);ENSBGRG00000017995(RASA3);ENSBGRG00000020065(PROX1)	K04508+K12380+K20211
Organismal Systems	Endocrine system	Thyroid hormone signaling pathway	4	121	0.818512	1	ko04919	ENSBGRG00000006011(ESR1);ENSBGRG00000009711(AKT3);ENSBGRG00000009917(THRB);ENSBGRG00000019027(ATP2A3)	K08550+K04456+K08362+K05853
Organismal Systems	Sensory system	Phototransduction - fly	1	36	0.819344	1	ko04745	ENSBGRG00000024862(TRPC4)	K04967
Cellular Processes	Transport and catabolism	Endocytosis	10	274	0.823407	1	ko04144	ENSBGRG00000005861(LDLR);ENSBGRG00000006329(CYTH4);ENSBGRG00000006576(IL2RB);ENSBGRG00000008584(-);ENSBGRG00000014699(-);ENSBGRG00000014943(PARD6G);ENSBGRG00000017840(ARF6);ENSBGRG00000022538(-);ENSBGRG00000024162(-);ENSBGRG00000026076(-)	K12473+K18441+K05069+K13649+K19475+K06093+K07941+K06751+K12194+K05070
Genetic Information Processing	Replication and repair	DNA replication	1	37	0.827747	1	ko03030	ENSBGRG00000020073(RFC2)	K10755
Human Diseases	Substance dependence	Morphine addiction	3	96	0.828604	1	ko05032	ENSBGRG00000001740(PDE1A);ENSBGRG00000008786(ADCY7);ENSBGRG00000021516(-)	K13755+K08047+K04534
Organismal Systems	Environmental adaptation	Circadian rhythm	1	38	0.83576	1	ko04710	ENSBGRG00000021547(FBXL3)	K10269
Environmental Information Processing	Signal transduction	MAPK signaling pathway	11	304	0.840504	1	ko04010	ENSBGRG00000001269(-);ENSBGRG00000002633(PPP3CA);ENSBGRG00000007660(MECOM);ENSBGRG00000008928(VEGFC);ENSBGRG00000009096(FOS);ENSBGRG00000009711(AKT3);ENSBGRG00000010227(VEGFA);ENSBGRG00000017903(FGF10);ENSBGRG00000018723(MAP4K3);ENSBGRG00000020676(CSF1R);ENSBGRG00000025476(MAPKAPK3)	K04402+K04348+K04462+K05449+K04379+K04456+K05448+K04358+K04406+K05090+K04444
Human Diseases	Infectious diseases	Chagas disease (American trypanosomiasis)	6	179	0.843144	1	ko05142	ENSBGRG00000008096(-);ENSBGRG00000009096(FOS);ENSBGRG00000009711(AKT3);ENSBGRG00000010229(TLR4);ENSBGRG00000021516(-);ENSBGRG00000025983(C3)	K10784+K04379+K04456+K10160+K04534+K03990
Environmental Information Processing	Signal transduction	Hedgehog signaling pathway - fly	1	39	0.843401	1	ko04341	ENSBGRG00000018491(CSNK1G2)	K08958
Human Diseases	Cancers	Choline metabolism in cancer	3	99	0.843947	1	ko05231	ENSBGRG00000009096(FOS);ENSBGRG00000009711(AKT3);ENSBGRG00000018704(EIF4EBP1)	K04379+K04456+K07205
Organismal Systems	Nervous system	Neurotrophin signaling pathway	4	127	0.84643	1	ko04722	ENSBGRG00000007705(FRS2);ENSBGRG00000009711(AKT3);ENSBGRG00000014591(SHC4);ENSBGRG00000020583(GAB1)	K12461+K04456+K17449+K09593
Human Diseases	Immune diseases	Inflammatiory bowel disease (IBD)	4	127	0.84643	1	ko05321	ENSBGRG00000008096(-);ENSBGRG00000010229(TLR4);ENSBGRG00000014433(GATA3);ENSBGRG00000026076(-)	K10784+K10160+K17895+K05070
Environmental Information Processing	Signal transduction	mTOR signaling pathway	6	181	0.850523	1	ko04150	ENSBGRG00000003867(FNIP1);ENSBGRG00000009711(AKT3);ENSBGRG00000017731(PRR5);ENSBGRG00000018704(EIF4EBP1);ENSBGRG00000019927(-);MSTRG.21598(fzd3)	K20400+K04456+K20411+K07205+K01110+K02329
Genetic Information Processing	Replication and repair	Nucleotide excision repair	1	40	0.850688	1	ko03420	ENSBGRG00000020073(RFC2)	K10755
Human Diseases	Immune diseases	Autoimmune thyroid disease	4	128	0.850714	1	ko05320	ENSBGRG00000008096(-);ENSBGRG00000008126(-);ENSBGRG00000008925(-);ENSBGRG00000022538(-)	K10784+K06856+K06856+K06751
Organismal Systems	Development and regeneration	Axon regeneration	3	101	0.853502	1	ko04361	ENSBGRG00000000017(ROBO2);ENSBGRG00000019927(-);ENSBGRG00000021516(-)	K06754+K01110+K04534
Human Diseases	Immune diseases	Asthma	3	101	0.853502	1	ko05310	ENSBGRG00000008096(-);ENSBGRG00000008126(-);ENSBGRG00000008925(-)	K10784+K06856+K06856
Metabolism	Lipid metabolism	Glycerolipid metabolism	2	73	0.858612	1	ko00561	ENSBGRG00000007824(GLYCTK);ENSBGRG00000016172(PNPLA3)	K11529+K13534
Organismal Systems	Immune system	Toll-like receptor signaling pathway	3	106	0.875189	1	ko04620	ENSBGRG00000009096(FOS);ENSBGRG00000009711(AKT3);ENSBGRG00000010229(TLR4)	K04379+K04456+K10160
Cellular Processes	Transport and catabolism	Autophagy - animal	5	162	0.876559	1	ko04140	ENSBGRG00000005913(DAPK1);ENSBGRG00000009711(AKT3);ENSBGRG00000019927(-);MSTRG.24543(IRS4);MSTRG.24544(IRS4)	K08803+K04456+K01110+K17446+K17446
Metabolism	Glycan biosynthesis and metabolism	Various types of N-glycan biosynthesis	1	45	0.882348	1	ko00513	ENSBGRG00000000258(ALG3)	K03845
Metabolism	Carbohydrate metabolism	Inositol phosphate metabolism	2	78	0.88268	1	ko00562	ENSBGRG00000019927(-);ENSBGRG00000021836(TPI1)	K01110+K01803
Genetic Information Processing	Folding, sorting and degradation	Ubiquitin mediated proteolysis	5	164	0.88303	1	ko04120	ENSBGRG00000002421(KLHL9);ENSBGRG00000009193(-);ENSBGRG00000014403(UBE2M);ENSBGRG00000015189(-);ENSBGRG00000023339(-)	K10447+K10582+K10579+K03872+K10583
Cellular Processes	Cell growth and death	Cell cycle	4	137	0.8849	1	ko04110	ENSBGRG00000000492(-);ENSBGRG00000001269(-);ENSBGRG00000011138(CDKN1A);ENSBGRG00000024899(PKMYT1)	K06635+K04402+K06625+K06633
Organismal Systems	Nervous system	Dopaminergic synapse	4	138	0.888243	1	ko04728	ENSBGRG00000002633(PPP3CA);ENSBGRG00000009096(FOS);ENSBGRG00000009711(AKT3);ENSBGRG00000021516(-)	K04348+K04379+K04456+K04534
Metabolism	Lipid metabolism	Fatty acid degradation	1	47	0.89305	1	ko00071	ENSBGRG00000026550(-)	K00626
Organismal Systems	Excretory system	Vasopressin-regulated water reabsorption	1	48	0.89803	1	ko04962	ENSBGRG00000008938(-)	K10418
Metabolism	Amino acid metabolism	Lysine degradation	2	82	0.899147	1	ko00310	ENSBGRG00000008413(KMT2C);ENSBGRG00000026550(-)	K09188+K00626
Metabolism	Lipid metabolism	Sphingolipid metabolism	1	49	0.90278	1	ko00600	ENSBGRG00000009715(SPTLC3)	K00654
Human Diseases	Infectious diseases	Hepatitis B	5	172	0.906095	1	ko05161	ENSBGRG00000001429(-);ENSBGRG00000009096(FOS);ENSBGRG00000009711(AKT3);ENSBGRG00000010229(TLR4);ENSBGRG00000011138(CDKN1A)	K08738+K04379+K04456+K10160+K06625
Genetic Information Processing	Translation	mRNA surveillance pathway	3	115	0.907155	1	ko03015	ENSBGRG00000004569(PABPC4L);ENSBGRG00000007076(NXT1);ENSBGRG00000021191(CSTF2)	K13126+K14285+K14407
Metabolism	Lipid metabolism	Ether lipid metabolism	1	50	0.907308	1	ko00565	ENSBGRG00000023829(LPCAT2)	K13510
Cellular Processes	Cell growth and death	Apoptosis - fly	1	50	0.907308	1	ko04214	ENSBGRG00000001429(-)	K08738
Organismal Systems	Immune system	RIG-I-like receptor signaling pathway	2	86	0.913442	1	ko04622	ENSBGRG00000016212(ISG15);MSTRG.22577(STING1)	K12159+K12654
Human Diseases	Immune diseases	Systemic lupus erythematosus	7	230	0.914063	1	ko05322	ENSBGRG00000008096(-);ENSBGRG00000008126(-);ENSBGRG00000008925(-);ENSBGRG00000015913(-);ENSBGRG00000019750(C2);ENSBGRG00000024642(C7);ENSBGRG00000025983(C3)	K10784+K06856+K06856+K11087+K01332+K03996+K03990
Human Diseases	Cardiovascular diseases	Arrhythmogenic right ventricular cardiomyopathy (ARVC)	3	118	0.916041	1	ko05412	ENSBGRG00000012099(LAMA2);ENSBGRG00000013523(SGCD);ENSBGRG00000019027(ATP2A3)	K05637+K12563+K05853
Genetic Information Processing	Translation	Aminoacyl-tRNA biosynthesis	1	53	0.91967	1	ko00970	ENSBGRG00000007287(MARS1)	K01874
Environmental Information Processing	Signal transduction	Notch signaling pathway	1	55	0.926983	1	ko04330	ENSBGRG00000013332(MAML2)	K06061
Metabolism	Metabolism of cofactors and vitamins	Retinol metabolism	1	57	0.933631	1	ko00830	ENSBGRG00000005960(-)	K11152
Environmental Information Processing	Signal transduction	Sphingolipid signaling pathway	3	126	0.936082	1	ko04071	ENSBGRG00000009711(AKT3);ENSBGRG00000009715(SPTLC3);ENSBGRG00000019927(-)	K04456+K00654+K01110
Organismal Systems	Endocrine system	Insulin secretion	2	94	0.936519	1	ko04911	ENSBGRG00000008786(ADCY7);ENSBGRG00000018578(KCNMB1)	K08047+K04937
Organismal Systems	Endocrine system	GnRH signaling pathway	2	96	0.941304	1	ko04912	ENSBGRG00000004094(EGR1);ENSBGRG00000008786(ADCY7)	K09203+K08047
Environmental Information Processing	Signal transduction	Hedgehog signaling pathway	1	60	0.942489	1	ko04340	ENSBGRG00000018491(CSNK1G2)	K08958
Human Diseases	Immune diseases	Graft-versus-host disease	2	98	0.945745	1	ko05332	ENSBGRG00000008096(-);ENSBGRG00000022538(-)	K10784+K06751
Organismal Systems	Immune system	C-type lectin receptor signaling pathway	2	101	0.951812	1	ko04625	ENSBGRG00000002633(PPP3CA);ENSBGRG00000009711(AKT3)	K04348+K04456
Organismal Systems	Immune system	Antigen processing and presentation	3	136	0.954924	1	ko04612	ENSBGRG00000008096(-);ENSBGRG00000018381(-);ENSBGRG00000022538(-)	K10784+K06458+K06751
Organismal Systems	Sensory system	Inflammatory mediator regulation of TRP channels	2	104	0.957229	1	ko04750	ENSBGRG00000004014(PTGER2);ENSBGRG00000008786(ADCY7)	K04259+K08047
Human Diseases	Substance dependence	Alcoholism	5	200	0.95851	1	ko05034	ENSBGRG00000009802(GRIN1);ENSBGRG00000014482(GRIN2C);ENSBGRG00000014591(SHC4);ENSBGRG00000021516(-);ENSBGRG00000022164(FOSB)	K05208+K05211+K17449+K04534+K09029
Cellular Processes	Cell growth and death	Necroptosis	4	173	0.962613	1	ko04217	ENSBGRG00000003840(TNFSF10);ENSBGRG00000007179(CYBB);ENSBGRG00000010229(TLR4);ENSBGRG00000024162(-)	K04721+K21421+K10160+K12194
Human Diseases	Infectious diseases	Shigellosis	8	293	0.965542	1	ko05131	ENSBGRG00000000657(FNBP1L);ENSBGRG00000001429(-);ENSBGRG00000006169(HK2);ENSBGRG00000006540(FNBP1);ENSBGRG00000009711(AKT3);ENSBGRG00000010229(TLR4);ENSBGRG00000025983(C3);MSTRG.22577(STING1)	K20121+K08738+K00844+K20121+K04456+K10160+K03990+K12654
Human Diseases	Endocrine and metabolic diseases	Type I diabetes mellitus	2	110	0.966367	1	ko04940	ENSBGRG00000008096(-);ENSBGRG00000022538(-)	K10784+K06751
Metabolism	Lipid metabolism	Arachidonic acid metabolism	1	75	0.971921	1	ko00590	ENSBGRG00000019070(PTGES)	K15729
Organismal Systems	Nervous system	Serotonergic synapse	2	116	0.973613	1	ko04726	ENSBGRG00000000286(TRPC1);ENSBGRG00000021516(-)	K04964+K04534
Environmental Information Processing	Signal transduction	Apelin signaling pathway	3	152	0.974655	1	ko04371	ENSBGRG00000004094(EGR1);ENSBGRG00000008786(ADCY7);ENSBGRG00000009711(AKT3)	K09203+K08047+K04456
Cellular Processes	Cellular community - eukaryotes	Adherens junction	2	117	0.974665	1	ko04520	ENSBGRG00000020914(PTPN6);ENSBGRG00000025498(SORBS1)	K05697+K06086
Cellular Processes	Transport and catabolism	Mitophagy - animal	1	78	0.975675	1	ko04137	ENSBGRG00000018873(MITF)	K09455
Organismal Systems	Endocrine system	Thyroid hormone synthesis	1	79	0.976812	1	ko04918	ENSBGRG00000008786(ADCY7)	K08047
Organismal Systems	Digestive system	Gastric acid secretion	1	82	0.979914	1	ko04971	ENSBGRG00000008786(ADCY7)	K08047
Human Diseases	Infectious diseases	Bacterial invasion of epithelial cells	2	124	0.98097	1	ko05100	ENSBGRG00000014591(SHC4);ENSBGRG00000020583(GAB1)	K17449+K09593
Organismal Systems	Nervous system	Synaptic vesicle cycle	1	87	0.984191	1	ko04721	ENSBGRG00000005214(SLC1A1)	K05612
Genetic Information Processing	Translation	RNA transport	4	199	0.984481	1	ko03013	ENSBGRG00000004569(PABPC4L);ENSBGRG00000004614(POP1);ENSBGRG00000007076(NXT1);ENSBGRG00000018704(EIF4EBP1)	K13126+K01164+K14285+K07205
Genetic Information Processing	Transcription	Spliceosome	3	173	0.988411	1	ko03040	ENSBGRG00000011845(SRSF2);ENSBGRG00000015913(-);ENSBGRG00000026242(LSM4)	K12891+K11087+K12623
Environmental Information Processing	Signal transduction	Phosphatidylinositol signaling system	1	104	0.993003	1	ko04070	ENSBGRG00000019927(-)	K01110
Human Diseases	Cancers	Viral carcinogenesis	4	226	0.994054	1	ko05203	ENSBGRG00000011138(CDKN1A);ENSBGRG00000022225(BAK1);ENSBGRG00000022538(-);ENSBGRG00000025983(C3)	K06625+K14021+K06751+K03990
Genetic Information Processing	Translation	Ribosome	5	288	0.997786	1	ko03010	ENSBGRG00000006873(-);ENSBGRG00000011214(-);ENSBGRG00000019931(-);ENSBGRG00000022274(-);ENSBGRG00000025552(MRPL12)	K02920+K02987+K02886+K02879+K02935
Cellular Processes	Cellular community - eukaryotes	Tight junction	2	184	0.998502	1	ko04530	ENSBGRG00000001320(MYL6B);ENSBGRG00000014943(PARD6G)	K12751+K06093
Human Diseases	Infectious diseases	Herpes simplex infection	15	653	0.999552	1	ko05168	ENSBGRG00000001429(-);ENSBGRG00000004113(ZNF436);ENSBGRG00000009711(AKT3);ENSBGRG00000009947(-);ENSBGRG00000011845(SRSF2);ENSBGRG00000014874(-);ENSBGRG00000015168(RNASEL);ENSBGRG00000016683(-);ENSBGRG00000018704(EIF4EBP1);ENSBGRG00000022225(BAK1);ENSBGRG00000022538(-);ENSBGRG00000025983(C3);MSTRG.10723(ZNF671);MSTRG.20147(--);MSTRG.22577(STING1)	K08738+K09228+K04456+K09228+K12891+K09228+K01165+K09228+K07205+K14021+K06751+K03990+K09228+K09228+K12654
Genetic Information Processing	Folding, sorting and degradation	Protein processing in endoplasmic reticulum	1	195	0.999913	1	ko04141	ENSBGRG00000022225(BAK1)	K14021
Organismal Systems	Sensory system	Olfactory transduction	3	660	1	1	ko04740	ENSBGRG00000001740(PDE1A);ENSBGRG00000017754(PRKG1);ENSBGRG00000024304(PRKG2)	K13755+K07376+K19477

## Sheet: Table S6
Table S6 The metabolites in the negative ion mode
ID	Name	Formula	Molecular Weight	RT [min]	m/z	mzCloud_Results	mzVault_Results	MassList_Results	neg_NCG1	neg_NCG2	neg_NCG3	neg_NCG4	neg_NCG5	neg_NCG6	neg_Control1	neg_Control2	neg_Control3	neg_Control4	neg_Control5	neg_Control6	FC	log2FC	Pvalue	ROC	VIP
Com_175_neg	o-Toluic Acid	C8 H8 O2	136.052	8.51	135.045	No results	No results	Full match	7.57759e+07	5.43337e+07	2.00213e+07	4.26147e+07	1.05876e+08	3.35639e+07	4.7308e+07	3.01139e+06	5.01094e+06	2.88366e+06	3.98351e+06	1.55599e+07	4.27207	2.09494	0.00645067	0.916667	1.83645
Com_333_neg	N-Carbamyl-L-glutamicacid	C6 H10 N2 O5	190.059	1.272	189.052	No results	No results	Full match	3.9495e+07	1.69536e+07	7.60539e+06	2.91606e+07	2.02352e+07	1.6875e+07	1.43548e+07	1.35171e+07	3.6162e+06	9.20776e+06	8.44e+06	4.36377e+06	2.436	1.28451	0.0213317	0.888889	1.56758
Com_2872_neg	2-[({4-[3,5-di(tert-butyl)-1H-pyrazol-1-yl]phenyl}imino)methyl]phenol	C24 H29 N3 O	375.226	8.287	374.219	Invalid mass	No results	No results	81456	842529	90334.1	166803	524233	84142.8	162301	90507.5	153434	258437	121128	121775	1.97172	0.979454	0.550559	0.527778	0.742455
Com_579_neg	D-(-)-Mannitol	C6 H14 O6	182.079	1.367	181.072	Full match	Full match	Full match	1.83687e+07	1.23677e+07	1.27822e+07	1.51515e+07	1.30198e+07	1.59262e+07	7.03388e+06	1.10988e+07	5.95346e+06	8.82999e+06	5.26434e+06	7.1466e+06	1.93297	0.950821	0.000679036	1	2.07384
Com_610_neg	13(S)-HOTrE	C18 H30 O3	294.22	12.873	293.212	Full match	No results	Full match	1.69411e+07	9.89534e+06	3.83174e+06	1.0923e+07	1.56571e+07	5.88501e+06	3.52038e+06	8.22271e+06	4.63472e+06	5.78885e+06	7.22443e+06	5.1285e+06	1.82891	0.870985	0.0890762	0.805556	1.26926
Com_784_neg	Nervonic acid	C24 H46 O2	366.35	16.1	365.343	Full match	No results	Full match	5.03461e+06	4.62835e+06	3.61025e+06	2.142e+06	4.61227e+06	1.18967e+07	2.80758e+06	1.53799e+06	3.63307e+06	4.5465e+06	3.43295e+06	2.03385e+06	1.77436	0.8273	0.109116	0.833333	1.17561
Com_1156_neg	PC (17:1/18:1)	C43 H82 N O8 P	831.602	16.411	830.594	No results	Invalid mass	No results	1.23527e+06	6.64861e+06	3.95555e+06	4.25596e+06	2.91631e+06	2.90632e+06	5.54979e+06	407183	1.41718e+06	1.4073e+06	1.25394e+06	2.81399e+06	1.70576	0.770418	0.127682	0.75	1.15594
Com_734_neg	Prostaglandin A1 ethyl ester	C22 H36 O4	346.251	13.447	345.244	Invalid mass	No results	No results	1.12222e+07	8.89115e+06	9.18796e+06	9.38656e+06	6.62674e+06	1.3066e+07	4.56146e+06	4.75279e+06	6.00902e+06	3.95456e+06	6.36887e+06	9.34033e+06	1.66864	0.73867	0.0076658	0.916667	1.76738
Com_2273_neg	PC (16:0/16:0)	C40 H80 N O8 P	793.587	16.588	792.581	No results	Invalid mass	No results	520755	1.78733e+06	694741	781511	621456	1.25768e+06	991127	479428	427564	404326	683083	530612	1.61071	0.687694	0.100058	0.805556	1.20425
Com_119_neg	(+/-)12(13)-DiHOME	C18 H34 O4	296.235	13.179	295.228	Invalid mass	No results	No match	168485874	1.09241e+08	5.32237e+07	1.22114e+08	178773211	8.22919e+07	5.4879e+07	9.46247e+07	6.48925e+07	6.40619e+07	9.17366e+07	8.04531e+07	1.58467	0.664186	0.0927232	0.777778	1.26021
Com_265_neg	acetyl phosphate	C2 H5 O5 P	139.987	1.271	138.98	No results	No results	Full match	5.18532e+07	4.18626e+07	4.96757e+07	5.23305e+07	4.36777e+07	4.97813e+07	3.32791e+07	2.99164e+07	3.11196e+07	2.64651e+07	3.39136e+07	3.55115e+07	1.52036	0.604415	2.85e-05	1	2.20243
Com_2686_neg	5'-Methylthioadenosine	C11 H15 N5 O3 S	297.09	8.1	296.083	No results	Full match	Full match	897531	945059	888321	1.18576e+06	726636	1.01941e+06	690767	680594	489843	783952	727828	441218	1.48464	0.570112	0.0068531	0.944444	1.78152
Com_2163_neg	Vitamin A	C20 H30 O	286.229	14.753	285.222	No results	No results	Full match	1.84775e+06	897880	976316	1.83831e+06	840731	1.31029e+06	719063	1.08728e+06	517583	834752	1.73805e+06	415014	1.45174	0.537785	0.124499	0.805556	1.15573
Com_27_neg	Lauric acid	C12 H24 O2	200.177	13.434	199.17	Full match	No results	Full match	9.42272e+08	6.03539e+08	3.11637e+08	6.33091e+08	1065036587	4.37188e+08	2.81931e+08	744601873	3.98507e+08	3.98327e+08	622219154	3.60275e+08	1.42301	0.508944	0.206945	0.722222	0.954466
Com_405_neg	Erucic acid	C22 H42 O2	338.319	15.573	337.311	Full match	No results	Full match	1.6923e+07	18050111	14945299	1.2034e+07	2.18775e+07	2.68457e+07	1.1008e+07	1.20268e+07	1.23538e+07	16143506	1.36396e+07	1.33716e+07	1.4091	0.494777	0.0409368	0.861111	1.5009
Com_2801_neg	Oleoyl Ethanolamide	C20 H39 N O2	325.298	14.96	324.291	Full match	No results	No results	709756	701624	628480	804631	621726	921805	337713	603566	448881	596399	691148	439560	1.40765	0.493289	0.020379	0.944444	1.61972
Com_138_neg	6-Phosphogluconic acid	C6 H13 O10 P	276.025	1.226	275.018	No results	Full match	Full match	8.45307e+07	5.55917e+07	1.49031e+08	1.55778e+08	4.39528e+07	1.17766e+08	8.51219e+07	1.10953e+08	4.33525e+07	5.43038e+07	7.10935e+07	6.82507e+07	1.40079	0.486246	0.305829	0.694444	0.83014
Com_1198_neg	IDP	C10 H13 N4 O15 P3	521.957	1.289	520.95	No results	No results	Full match	5.77386e+06	5.35636e+06	6.07506e+06	6.62655e+06	4.86301e+06	4.98672e+06	3.08388e+06	4.52309e+06	4.59012e+06	3.34062e+06	4.70532e+06	4.4714e+06	1.36283	0.446606	0.00699037	1	1.78765
Com_98_neg	Docosatrienoic acid	C22 H38 O2	334.287	14.987	333.28	Full match	No results	No results	1.58096e+08	2.41697e+08	174820908	129939238	2.00091e+08	2.37927e+08	1.19805e+08	7.54272e+07	2.16343e+08	1.60941e+08	1.30326e+08	1.35593e+08	1.36274	0.446514	0.0859352	0.777778	1.27207
Com_2940_neg	(3R)-8-hydroxy-3-(4-methoxyphenyl)-3,4-dihydro-1H-2-benzopyran-1-one	C16 H14 O4	270.093	11.327	269.085	Invalid mass	No results	No results	697941	541528	488458	797711	610627	409680	494916	451248	340437	491158	425615	422755	1.35026	0.433233	0.0375309	0.805556	1.50906
Com_462_neg	13Z,16Z-Docosadienoic Acid	C22 H40 O2	336.303	15.242	335.296	Full match	No results	No results	1.27329e+07	1.9009e+07	1.52849e+07	9.73844e+06	1.77723e+07	2.57646e+07	1.23192e+07	6.41979e+06	1.65314e+07	1.52858e+07	1.00837e+07	1.3892e+07	1.34576	0.428422	0.165745	0.722222	1.0455
Com_46_neg	Methyl beta-D-galactopyranoside	C7 H14 O6	194.079	1.563	193.072	No results	No results	Full match	4.8719e+08	1.99101e+08	2.98882e+08	4.98492e+08	3.62297e+08	3.88405e+08	3.21331e+08	3.28908e+08	1.51233e+08	2.14607e+08	2.05092e+08	4.43079e+08	1.34257	0.424995	0.173195	0.722222	1.01671
Com_893_neg	PC (14:0/20:4)	C42 H76 N O8 P	813.554	16.089	812.546	No results	Invalid mass	No results	4.08461e+06	6.96425e+06	4.22748e+06	2.38488e+06	6.17966e+06	2.44685e+06	5.50575e+06	1.74712e+06	1.35467e+06	3.12415e+06	3.82871e+06	4.07006e+06	1.33913	0.421297	0.289522	0.722222	0.888154
Com_1657_neg	LPA 16:0	C19 H39 O7 P	410.244	14.824	409.236	No results	Full match	Full match	3.02318e+06	1.93817e+06	1.26949e+06	2.23348e+06	1.19031e+06	3.36019e+06	822476	2.26967e+06	921120	2.00282e+06	3.3009e+06	724249	1.29614	0.374219	0.293817	0.666667	0.845514
Com_1064_neg	FAHFA (18:2/20:4)	C38 H62 O4	582.463	14.394	581.456	No results	Full match	No results	7.16304e+06	3.93709e+06	3.15233e+06	4.9068e+06	7.06684e+06	3.90027e+06	4.26003e+06	2.51371e+06	3.91595e+06	3.35796e+06	4.33648e+06	4.88478e+06	1.2947	0.372623	0.200947	0.666667	0.963994
Com_1103_neg	Citicoline	C14 H26 N4 O11 P2	488.107	1.334	487.1	No results	No results	Full match	6.61131e+06	5.95645e+06	5.24789e+06	7.4152e+06	4.88362e+06	4.78614e+06	5.32082e+06	4.99979e+06	5.00156e+06	3.27124e+06	3.96141e+06	4.59594e+06	1.28544	0.362259	0.035794	0.805556	1.46616
Com_145_neg	D-(+)-Maltose	C12 H22 O11	342.116	1.41	341.109	Full match	Full match	Full match	3.57734e+07	109606957	9.75269e+07	9.5524e+07	4.82062e+07	7.41176e+07	3.16827e+07	1.48349e+08	1.14313e+07	3.89646e+07	1.0175e+08	2.90229e+07	1.27562	0.351202	0.26416	0.666667	0.86048
Com_63_neg	cis-5,8,11,14,17-Eicosapentaenoic acid	C20 H30 O2	302.225	14.073	301.217	Full match	No results	Full match	3.61648e+08	2.84886e+08	2.42931e+08	2.39159e+08	2.42614e+08	2.97569e+08	1.91203e+08	1.97072e+08	272449425	2.58323e+08	2.5296e+08	144563196	1.26754	0.342032	0.0676317	0.75	1.32182
Com_859_neg	DL-3,4-Dihydroxyphenyl glycol	C8 H10 O4	170.058	10.276	169.05	No results	No results	Full match	3.27176e+06	7.25635e+06	9.17243e+06	3.26808e+06	1.10522e+07	6.86075e+06	6.85301e+06	5.14655e+06	3.37922e+06	8.17758e+06	2.52396e+06	6.19638e+06	1.2666	0.340957	0.469224	0.666667	0.82026
Com_1352_neg	N1-{[5-(2,4-difluorophenyl)-2-furyl]methyl}benzene-1-sulfonamide	C17 H13 F2 N O3 S	349.061	1.151	348.054	Invalid mass	No results	No results	4.61484e+06	3.67624e+06	4.37401e+06	4.76204e+06	3.08768e+06	4.48903e+06	2.86181e+06	3.57353e+06	2.91749e+06	3.22897e+06	3.56634e+06	3.64159e+06	1.26347	0.337397	0.0220464	0.888889	1.60405
Com_578_neg	(+/-)11(12)-EET	C20 H32 O3	320.235	13.318	319.228	Full match	No results	Full match	1.83899e+07	1.07226e+07	1.27692e+07	1.13362e+07	9.8414e+06	1.48722e+07	8.30254e+06	1.21177e+07	9.89194e+06	8.80726e+06	1.07886e+07	1.20721e+07	1.25736	0.330398	0.0925987	0.75	1.27835
Com_358_neg	cis-Aconitic acid	C6 H6 O6	174.016	1.335	173.009	Full match	Full match	Full match	2.85695e+07	2.94685e+07	3.88357e+07	3.56496e+07	3.0639e+07	2.68544e+07	2.02765e+07	3.17792e+07	2.21128e+07	2.35807e+07	1.84812e+07	3.5283e+07	1.25412	0.32668	0.0741449	0.777778	1.34745
Com_280_neg	PC (18:1/20:4)	C46 H82 N O8 P	867.601	15.664	866.593	No results	Invalid mass	No results	9.82891e+06	5.02178e+07	4.03152e+07	4.25416e+07	3.47486e+07	2.63126e+07	5.36367e+07	5.85855e+07	1.13399e+07	9.11503e+06	1.18293e+07	1.85119e+07	1.25118	0.323286	0.359729	0.583333	0.722729
Com_297_neg	PC (16:0/16:1)	C40 H78 N O8 P	791.57	15.191	790.563	No results	Invalid mass	No results	8.9864e+06	4.60447e+07	3.36166e+07	3.56774e+07	2.44256e+07	1.53693e+07	5.07596e+07	3.33864e+07	9.74298e+06	9.97456e+06	6.41772e+06	2.1169e+07	1.24853	0.320235	0.413156	0.638889	0.679779
Com_277_neg	Sedoheptulose 1,7-bisphosphate	C7 H16 O13 P2	370.007	1.2	368.999	No results	No results	Full match	3.92969e+07	4.84109e+07	2.99039e+07	5.64439e+07	2.7395e+07	4.05409e+07	3.2532e+07	3.38663e+07	3.69428e+07	3.31136e+07	3.73432e+07	2.21154e+07	1.2352	0.304741	0.191415	0.722222	1.00638
Com_13_neg	Adrenic acid	C22 H36 O2	332.272	14.718	331.264	Full match	No results	No results	1899388694	1846047506	1571992456	1487857117	1430934574	2040594901	1300226689	8.06835e+08	2092849988	1326741854	1647444253	1254689162	1.21925	0.285996	0.150528	0.75	1.09891
Com_345_neg	Hydroxyglutaric acid	C5 H8 O5	148.037	1.276	147.03	No results	No results	Full match	3.67969e+07	2.62429e+07	3.35452e+07	3.57128e+07	3.24839e+07	2.80454e+07	2.78127e+07	3.01485e+07	2.51653e+07	2.7905e+07	2.75459e+07	2.05104e+07	1.21208	0.277484	0.0332072	0.861111	1.48605
Com_36_neg	O-Phosphorylethanolamine	C2 H8 N O4 P	141.019	1.283	140.012	Full match	Full match	Full match	7.18312e+08	4.18193e+08	5.9775e+08	5.86671e+08	533516909	642134559	3.92971e+08	5.36629e+08	5.17898e+08	3.8407e+08	5.15624e+08	5.38191e+08	1.21182	0.277181	0.0876731	0.833333	1.26461
Com_15_neg	all-cis-4,7,10,13,16-Docosapentaenoic acid	C22 H34 O2	330.256	14.466	329.249	Full match	No results	Full match	1965723830	1704653198	1699964378	1600442259	1688517183	2082760952	1475236308	1170035526	1895695952	1595335520	1688063361	1067672838	1.20805	0.272685	0.078611	0.861111	1.3085
Com_92_neg	Uric acid	C5 H4 N4 O3	168.028	1.433	167.021	Full match	Full match	Full match	258343891	2.15893e+08	2.24305e+08	2.0153e+08	2.30846e+08	233959764	2.01687e+08	1.60475e+08	2.03869e+08	1.75101e+08	184350866	2.08741e+08	1.20336	0.267068	0.00661827	0.916667	1.77033
Com_1050_neg	Oleoyl-L-alpha-lysophosphatidic acid	C21 H41 O7 P	436.259	14.939	435.252	No results	No results	Full match	6.43713e+06	6.443e+06	4.86002e+06	8.34851e+06	4.99814e+06	6.70673e+06	5.77238e+06	6.01059e+06	3.74506e+06	7.29575e+06	6.34515e+06	2.32004e+06	1.20021	0.263292	0.268533	0.694444	0.852102
Com_332_neg	LPC 20:4	C28 H50 N O7 P	603.354	14.535	602.347	No results	Invalid mass	No results	3.95121e+07	3.71195e+07	2.81211e+07	4.14602e+07	2.24655e+07	2.82235e+07	3.33571e+07	2.35761e+07	1.96286e+07	3.15634e+07	4.01457e+07	1.71611e+07	1.19023	0.251239	0.272329	0.666667	0.842958
Com_8_neg	Ascorbic acid	C6 H8 O6	130.026	1.491	175.025	Invalid mass	No results	No match	2516947303	3009597301	2887498837	3132937478	3340265372	2561210783	3049702964	6.2022e+08	2561167829	3200424290	2572754603	2711892919	1.18567	0.245698	0.322662	0.611111	0.827491
Com_84_neg	DL-3-Aminoisobutyric acid	C4 H9 N O2	103.063	1.515	140.012	Full match	No results	Full match	2.83881e+08	2.12474e+08	2.5333e+08	2.89259e+08	1.6719e+08	2.82273e+08	1.88549e+08	1.67482e+08	250070804	1.72079e+08	2.40393e+08	2.37328e+08	1.18513	0.245044	0.185082	0.75	1.08676
Com_1584_neg	8(R)-Hydroxy-(5Z,9E,11Z,14Z)-eicosatetraenoic acid	C20 H32 O3	320.235	13.603	319.228	No results	No results	Full match	2.97355e+06	2.87407e+06	3.10459e+06	2.87896e+06	1.9719e+06	3.65605e+06	2.00233e+06	3.50091e+06	2.13574e+06	1.77093e+06	3.38506e+06	1.95016e+06	1.18406	0.243743	0.226605	0.666667	0.994936
Com_1258_neg	Lignoceric Acid	C24 H48 O2	368.366	16.585	367.358	Full match	No results	No results	3.88168e+06	4.59362e+06	3.6639e+06	4.01494e+06	3.75876e+06	5.50046e+06	3.64946e+06	4.24773e+06	2.74348e+06	4.50417e+06	3.31168e+06	3.13013e+06	1.17727	0.235447	0.124246	0.777778	1.12883
Com_545_neg	Nicotinamide adenine dinucleotide	C21 H27 N7 O14 P2	663.111	1.462	662.103	No results	Full match	Full match	1.98893e+07	1.22183e+07	1.20123e+07	1.83434e+07	7.70462e+06	11475991	9.52772e+06	1.58137e+07	9.1157e+06	1.34271e+07	1.59071e+07	5.68995e+06	1.17505	0.232718	0.439647	0.611111	0.638018
Com_154_neg	┑-D-Fructose 6-phosphate	C6 H13 O9 P	260.03	1.259	259.022	Full match	Not the top hit	Full match	1.05347e+08	7.6383e+07	1.15862e+08	1.27205e+08	6.87762e+07	107936906	8.55634e+07	1.24205e+08	5.91344e+07	6.22954e+07	8.62243e+07	9.48015e+07	1.17431	0.231814	0.288421	0.694444	0.864985
Com_1277_neg	Lysopc 16:1	C24 H48 N O7 P	493.319	13.996	492.312	No results	No results	Full match	4.48957e+06	4.88879e+06	4.87614e+06	5.88033e+06	4.87826e+06	4.71489e+06	5.78754e+06	3.9443e+06	3.50613e+06	4.29961e+06	3.59059e+06	4.27968e+06	1.17003	0.226547	0.0807058	0.861111	1.31118
Com_2062_neg	23-Norcholic acid	C23 H38 O5	394.272	11.836	393.265	No results	No results	Full match	529612	2.20153e+06	887510	1.27219e+06	1.32882e+06	795542	1.36883e+06	914721	772331	684495	957997	1.29826e+06	1.16986	0.22633	0.714354	0.527778	0.393319
Com_1293_neg	Oxaceprol	C7 H11 N O4	173.068	1.161	172.061	No results	No results	Full match	5.00859e+06	4.31457e+06	4.59374e+06	5.34752e+06	3.61949e+06	4.69405e+06	3.6114e+06	4.20926e+06	3.80955e+06	3.6269e+06	3.8484e+06	4.48096e+06	1.16923	0.225556	0.0468681	0.833333	1.44895
Com_476_neg	Ornithine	C5 H12 N2 O2	132.09	1.382	131.082	Full match	No results	Full match	2.34814e+07	1.68848e+07	1.63478e+07	2.34214e+07	2.20569e+07	1.52883e+07	1.72327e+07	2.40278e+07	1.1465e+07	1.91081e+07	1.20099e+07	1.67322e+07	1.16808	0.224141	0.251103	0.611111	0.904407
Com_2964_neg	11-keto Testosterone (CRM)	C19 H26 O3	348.194	11.915	347.187	Invalid mass	No results	No results	212268	298308	289905	266223	344484	695289	280239	304936	198914	354689	170549	494372	1.16787	0.223874	0.557234	0.555556	0.456943
Com_690_neg	LPS 18:0	C24 H48 N O9 P	525.307	14.556	524.3	No results	Full match	No results	6.28784e+06	1.49829e+07	7.30713e+06	1.13964e+07	4.88066e+06	8.59966e+06	2.61895e+06	1.33361e+07	4.55983e+06	1.22735e+07	8.20318e+06	4.78012e+06	1.16785	0.223858	0.451743	0.638889	0.587154
Com_2155_neg	Traumatic acid	C12 H20 O4	228.136	8.888	227.129	No results	No results	Full match	1.86803e+06	1.4193e+06	876376	1.69584e+06	1.587e+06	1.05242e+06	1.3055e+06	1.63764e+06	845980	1.15901e+06	1.05377e+06	1.28242e+06	1.16675	0.222494	0.374892	0.666667	0.680319
Com_23_neg	D-Threose	C4 H8 O4	120.042	1.394	119.035	No results	No results	Full match	7.84676e+08	1047057413	1344268137	8.0319e+08	1064801089	7.79619e+08	8.84706e+08	8.08518e+08	770159543	7.06271e+08	1193974240	6.50474e+08	1.16145	0.215922	0.264849	0.694444	0.897337
Com_33_neg	N-Ethylglycine	C4 H9 N O2	103.063	1.282	102.056	Full match	No results	Full match	7.89518e+08	4.92089e+08	6.62005e+08	6.59308e+08	6.16102e+08	6.95917e+08	4.88434e+08	651068471	5.86108e+08	4.71177e+08	5.92346e+08	6.16399e+08	1.14958	0.201109	0.133764	0.833333	1.13858
Com_81_neg	11(E)-Eicosenoic Acid	C20 H38 O2	310.287	15.112	309.28	Full match	No results	Full match	1.88823e+08	2.74625e+08	2.31434e+08	1.67854e+08	284951408	269440334	202363740	1.5346e+08	2.42784e+08	2.2531e+08	1.61898e+08	2.49226e+08	1.14743	0.198409	0.296453	0.722222	0.883298
Com_569_neg	D-Gluconic acid	C6 H12 O7	196.058	1.296	195.051	No results	No results	Full match	1.48795e+07	1.76363e+07	1.37368e+07	1.80106e+07	1.39758e+07	1.95972e+07	1.74312e+07	1.16351e+07	1.41884e+07	1.51031e+07	1.14382e+07	1.57721e+07	1.14338	0.193299	0.169206	0.694444	1.02251
Com_1606_neg	Sulfoacetic acid	C2 H4 O5 S	139.978	1.248	138.97	No results	No results	Full match	3.37235e+06	2.47811e+06	2.31373e+06	2.89375e+06	2.34361e+06	2.02991e+06	2.15109e+06	2.82044e+06	1.79915e+06	2.38625e+06	2.17579e+06	2.18283e+06	1.14176	0.191254	0.210363	0.722222	0.938442
Com_514_neg	2-(Dimethylamino)Guanosine	C12 H17 N5 O5	311.122	1.447	310.114	No results	No results	Full match	2.13766e+07	1.45776e+07	1.27688e+07	1.74232e+07	1.20286e+07	1.159e+07	1.3174e+07	1.12394e+07	1.66314e+07	1.04684e+07	1.3692e+07	1.34662e+07	1.14101	0.19031	0.343139	0.638889	0.78169
Com_711_neg	3-[(methoxycarbonyl)amino]-2,2,3-trimethylbutanoic acid	C9 H17 N O4	203.116	7.423	202.108	Full match	No results	Full match	1.31956e+07	1.00157e+07	7.16761e+06	9.92325e+06	8.67178e+06	1.0176e+07	8.95354e+06	8.19336e+06	9.38932e+06	7.16167e+06	8.86595e+06	9.28508e+06	1.14081	0.190063	0.235138	0.75	1.01277
Com_2373_neg	23-Nordeoxycholic acid	C23 H38 O4	378.277	12.766	377.27	No results	No results	Full match	339059	1.60069e+06	490867	910428	794666	492035	723313	649752	599615	572146	784359	732819	1.13928	0.188117	0.987374	0.5	0.244892
Com_311_neg	PE (18:2e/20:4)	C43 H76 N O7 P	749.537	15.776	748.53	No results	Full match	No results	1.14484e+07	4.43528e+07	3.64929e+07	3.26662e+07	2.53671e+07	2.13213e+07	4.45698e+07	5.1772e+07	9.7336e+06	1.0755e+07	1.19997e+07	2.19407e+07	1.13847	0.187102	0.468125	0.583333	0.582937
Com_158_neg	PC (16:0/18:2)	C42 H80 N O8 P	817.585	15.663	816.578	No results	Invalid mass	No results	3.03885e+07	1.16158e+08	8.05215e+07	7.50568e+07	7.76304e+07	3.68946e+07	1.09844e+08	1.31982e+08	2.60529e+07	2.85545e+07	2.63983e+07	4.54809e+07	1.13124	0.177902	0.498846	0.638889	0.591097
Com_58_neg	┒,┒-Trehalose	C12 H22 O11	148.056	1.411	147.049	Invalid mass	Invalid mass	No results	370389543	368032837	3.62871e+08	4.03356e+08	3.4901e+08	3.24557e+08	3.65734e+08	4.50652e+08	323654841	3.72075e+07	3.81728e+08	376382693	1.12548	0.170546	0.416079	0.527778	0.709546
Com_173_neg	Guanosine monophosphate (GMP)	C10 H14 N5 O8 P	363.058	1.425	362.051	Full match	Full match	Full match	9.48455e+07	7.42412e+07	9.806e+07	9.53552e+07	6.57044e+07	8.29216e+07	7.17938e+07	1.02303e+08	7.06088e+07	5.47982e+07	7.04511e+07	8.4367e+07	1.12504	0.169971	0.272629	0.666667	0.885868
Com_2048_neg	Methyl 3-indolyacetate	C11 H11 N O2	189.079	7.97	188.071	No results	No results	Full match	1.5072e+06	829372	1.15219e+06	1.77957e+06	1.09552e+06	1.05544e+06	1.62833e+06	483709	1.18416e+06	516993	579148	2.21942e+06	1.12213	0.166244	0.397215	0.583333	0.669293
Com_337_neg	LPG 18:1	C24 H47 O9 P	510.296	14.171	509.289	No results	Full match	Full match	3.85356e+07	3.90064e+07	2.10903e+07	2.4955e+07	4.21381e+07	2.62951e+07	2.26785e+07	3.2975e+07	3.25262e+07	3.10999e+07	3.38894e+07	1.81896e+07	1.12058	0.164242	0.519429	0.638889	0.530759
Com_41_neg	11(Z),14(Z)-Eicosadienoic acid	C20 H36 O2	308.272	14.813	307.264	Full match	No results	No results	466541239	5.11594e+08	5.12185e+08	4.39422e+08	5.0717e+08	6.14483e+08	5.01949e+08	3.50771e+08	4.51618e+08	4.73752e+08	4.14879e+08	5.48685e+08	1.11298	0.154422	0.190953	0.722222	0.984473
Com_204_neg	PC (16:0/20:4)	C44 H80 N O8 P	841.585	15.3	840.578	No results	Invalid mass	No results	1.47409e+07	7.47526e+07	6.46926e+07	4.81567e+07	4.40502e+07	3.37218e+07	8.02047e+07	9.18546e+07	1.40036e+07	1.42727e+07	1.78077e+07	3.48015e+07	1.10742	0.147196	0.513395	0.583333	0.534845
Com_263_neg	PE (16:1e/20:4)	C41 H74 N O7 P	723.522	15.389	722.515	No results	Full match	No results	1.35261e+07	5.64954e+07	4.39099e+07	3.70634e+07	2.73307e+07	2.66896e+07	5.64199e+07	6.15862e+07	1.13765e+07	1.28965e+07	1.69252e+07	2.5948e+07	1.10728	0.147019	0.535552	0.638889	0.492659
Com_674_neg	PC (15:0/18:1)	C41 H80 N O8 P	805.585	16.102	804.578	No results	Invalid mass	No results	1.55246e+06	1.57446e+07	1.03386e+07	1.13267e+07	6.82571e+06	6.08585e+06	1.53579e+07	1.47323e+07	3.4762e+06	3.75067e+06	3.44771e+06	6.14529e+06	1.10582	0.145112	0.81293	0.583333	0.273302
Com_85_neg	┒-D-Glucose-1,6-bisphosphate	C6 H14 O12 P2	339.996	1.2	338.989	Full match	Full match	Full match	199627724	1.49736e+08	1.30769e+08	3.23507e+08	7.80334e+07	2.15631e+08	1.25113e+08	2.99564e+08	1.18e+08	1.36123e+08	1.99331e+08	1.19208e+08	1.10023	0.137808	0.797651	0.638889	0.542269
Com_202_neg	PC (18:1/18:2)	C44 H82 N O8 P	843.601	16.044	842.593	No results	Invalid mass	No results	1.80736e+07	6.90485e+07	6.44779e+07	5.42315e+07	4.18601e+07	2.70552e+07	8.76611e+07	9.2469e+07	1.5401e+07	2.08882e+07	1.12603e+07	2.23821e+07	1.09872	0.135819	0.452071	0.611111	0.636567
Com_543_neg	PE (18:0/20:4)	C43 H78 N O8 P	767.548	16.328	766.541	No results	Full match	No results	6.59398e+06	1.87008e+07	1.59857e+07	1.64386e+07	1.29715e+07	1.07823e+07	2.27215e+07	2.32017e+07	5.25774e+06	6.19652e+06	6.93302e+06	1.00414e+07	1.09577	0.131949	0.493733	0.611111	0.550205
Com_123_neg	trans-2-Butene-1,4-dicarboxylic Acid	C6 H8 O4	144.042	1.425	143.035	No results	No results	Full match	1.52288e+08	1.12398e+08	1.78918e+08	1.41572e+08	1.14476e+08	1.35348e+08	1.1011e+08	1.41341e+08	1.21265e+08	1.14731e+08	1.23172e+08	152427539	1.0943	0.130006	0.367324	0.611111	0.703777
Com_157_neg	SM (d14:1/20:0)	C39 H79 N2 O6 P	762.59	14.454	761.582	No results	Invalid mass	No results	2.49596e+07	6.15624e+07	1.0869e+08	8.53211e+07	4.89704e+07	3.82618e+07	5.43601e+07	1.32239e+08	2.99574e+07	3.89925e+07	3.24474e+07	5.11948e+07	1.08424	0.116685	0.735081	0.555556	0.362236
Com_2683_neg	Sodium cholate	C24 H39 Na O5	430.27	12.576	429.263	No results	No results	Full match	560511	1.11373e+06	462142	677474	735961	418298	583152	640755	603105	622383	527673	693366	1.0811	0.112503	0.865644	0.5	0.381348
Com_2685_neg	L-Homocystine	C8 H16 N2 O4 S2	268.056	1.454	581.111	No results	No results	Full match	586087	978280	1.02366e+06	579094	462012	639049	594986	837051	624437	590280	636596	667011	1.08045	0.111638	0.772129	0.555556	0.228009
Com_144_neg	Pentadecanoic acid	C15 H30 O2	242.225	14.229	241.217	Full match	No results	Full match	7.85428e+07	102342365	8.63341e+07	7.94303e+07	8.32239e+07	8.41051e+07	6.95079e+07	7.99162e+07	8.84681e+07	8.38255e+07	7.65855e+07	7.86642e+07	1.0776	0.107818	0.18498	0.694444	1.04292
Com_792_neg	PE (16:0/18:1)	C39 H76 N O8 P	717.532	16.107	716.525	No results	Full match	No results	3.86749e+06	1.13329e+07	8.33952e+06	8.81423e+06	7.41149e+06	5.23221e+06	1.11022e+07	1.34402e+07	3.78039e+06	3.57349e+06	3.90947e+06	6.0061e+06	1.0762	0.105943	0.585602	0.611111	0.457687
Com_122_neg	UDP-N-acetylglucosamine	C17 H27 N3 O17 P2	607.082	1.283	606.075	Full match	Full match	Full match	1.53262e+08	1.41428e+08	1.48646e+08	1.85588e+08	1.26884e+08	1.7046e+08	1.22586e+08	1.54978e+08	1.60056e+08	146280491	1.48813e+08	1.28289e+08	1.0758	0.105413	0.34258	0.611111	0.791092
Com_2449_neg	11-Deoxy prostaglandin F2┑	C20 H34 O4	338.246	12.715	337.239	Full match	No results	No results	1.08629e+06	1.40147e+06	1.05289e+06	985137	1.10161e+06	1.04254e+06	1.38869e+06	675235	1.34503e+06	942353	797649	1.05713e+06	1.07474	0.103987	0.462354	0.638889	0.588091
Com_239_neg	LPG 22:5	C28 H47 O9 P	558.296	14.089	557.289	No results	Full match	No results	5.84995e+07	6.2937e+07	5.4711e+07	5.8777e+07	5.61743e+07	5.72944e+07	5.2454e+07	4.95089e+07	6.00559e+07	6.16379e+07	6.06628e+07	4.0741e+07	1.07178	0.100008	0.295804	0.583333	0.826907
Com_2385_neg	7-Ketodeoxycholic acid	C24 H38 O5	406.272	11.628	405.265	No results	No results	Full match	421474	1.58064e+06	321175	910971	1.13205e+06	224116	683658	926709	392572	724066	651236	919377	1.06813	0.0950918	0.715376	0.527778	0.466529
Com_43_neg	Docosahexaenoic acid	C22 H32 O2	328.24	14.273	327.233	Full match	Full match	No results	4.38883e+08	4.75217e+08	4.10637e+08	375823958	3.67193e+08	4.51571e+08	3.33249e+08	3.61467e+08	4.91626e+08	3.41817e+08	4.67185e+08	3.75605e+08	1.06258	0.0875727	0.416017	0.666667	0.690969
Com_217_neg	Fumaric acid	C4 H4 O4	116.011	1.311	115.003	No results	No results	Full match	6.57327e+07	7.24861e+07	7.10291e+07	7.30388e+07	7.52703e+07	6.79952e+07	7.14305e+07	6.87376e+07	5.76064e+07	6.63231e+07	6.21953e+07	7.49697e+07	1.06053	0.0847889	0.201958	0.694444	1.04562
Com_986_neg	PC (18:1/20:3)	C46 H84 N O8 P	869.616	16.549	868.609	No results	Invalid mass	No results	2.50466e+06	8.65475e+06	5.9951e+06	5.43593e+06	4.9305e+06	4.24911e+06	8.70717e+06	9.68309e+06	2.50044e+06	2.51965e+06	2.30266e+06	4.27033e+06	1.05959	0.0835061	0.595185	0.583333	0.441919
Com_59_neg	trans-10-Heptadecenoic acid	C17 H32 O2	268.24	14.443	267.233	Full match	No results	No results	314975691	3.84996e+08	3.0078e+08	3.24743e+08	3.56516e+08	3.42539e+08	3.41512e+08	2.78269e+08	3.62027e+08	3.3874e+08	2.95888e+08	2.99574e+08	1.05665	0.0794951	0.336465	0.694444	0.781081
Com_53_neg	DL-Malic acid	C4 H6 O5	134.021	1.27	133.014	Full match	Full match	Full match	3.64974e+08	4.06547e+08	3.42826e+08	3.99973e+08	406479839	3.60937e+08	3.96766e+08	3.47677e+08	3.05642e+08	3.46961e+08	3.3388e+08	4.3666e+08	1.05266	0.074044	0.378464	0.694444	0.708634
Com_1601_neg	Glycohyocholic acid Sodium salt	C26 H42 N Na O6	487.291	12.254	486.284	No results	No results	Full match	2.57428e+06	3.0729e+06	2.63599e+06	2.81156e+06	3.54949e+06	2.65905e+06	3.86509e+06	2.603e+06	2.07128e+06	2.85494e+06	2.81714e+06	2.2509e+06	1.05108	0.0718741	0.549849	0.583333	0.569009
Com_1600_neg	12,13-EODE	C18 H32 O3	296.235	14.394	295.228	No results	No results	Full match	3.40453e+06	2.89645e+06	2.484e+06	3.74001e+06	1.84503e+06	2.67515e+06	2.66314e+06	3.27952e+06	2.51461e+06	2.98841e+06	2.23457e+06	2.53771e+06	1.05101	0.0717714	0.787535	0.583333	0.390191
Com_705_neg	Vanillin	C8 H8 O3	152.047	1.853	151.04	No results	Full match	Full match	6.1625e+06	1.37932e+07	1.47203e+07	1.43695e+07	1.16441e+07	4.96197e+06	8.0742e+06	1.10736e+07	7.39594e+06	9.8694e+06	1.40018e+07	1.2054e+07	1.05095	0.0716886	0.965458	0.583333	0.430645
Com_2122_neg	Lysopa 16:0	C19 H39 O7 P	410.241	14.26	409.234	No results	No results	Full match	1.80966e+06	1.93078e+06	1.42395e+06	1.72208e+06	1.3636e+06	2.02429e+06	1.37245e+06	1.80359e+06	1.64244e+06	1.34943e+06	1.87947e+06	1.73406e+06	1.05039	0.0709284	0.606321	0.638889	0.699001
Com_142_neg	LPC 16:0	C24 H50 N O7 P	555.354	14.812	554.347	No results	Invalid mass	No results	1.15991e+08	9.08409e+07	6.22128e+07	1.02973e+08	6.44243e+07	1.2514e+08	8.44722e+07	1.09432e+08	6.54156e+07	1.0018e+08	1.31981e+08	4.36184e+07	1.04949	0.0696944	0.723101	0.527778	0.466828
Com_179_neg	D-Sedoheptulose 7-phosphate	C7 H15 O10 P	290.04	1.261	289.033	Full match	Full match	No results	8.55198e+07	7.25871e+07	9.64437e+07	9.1146e+07	8.11491e+07	7.7947e+07	7.79552e+07	9.35023e+07	8.83001e+07	8.51896e+07	9.12159e+07	4.63082e+07	1.04626	0.0652476	0.586955	0.527778	0.43088
Com_39_neg	Xanthine	C5 H4 N4 O2	152.033	2.089	151.026	Full match	No results	Full match	3.7487e+08	4.44772e+08	5.0576e+08	5.09266e+08	6.86516e+08	4.74654e+08	4.97202e+08	5.18378e+08	5.62394e+08	3.42982e+08	4.47058e+08	4.97537e+08	1.04547	0.0641466	0.723399	0.5	0.36555
Com_603_neg	N-Oleoyl Glycine	C20 H37 N O3	339.277	14.718	338.27	No results	No results	Full match	6.15256e+06	8.06569e+06	6.91916e+06	6.62435e+06	8.38332e+06	1.81146e+07	9.62568e+06	1.00813e+07	6.21326e+06	7.73518e+06	1.08686e+07	7.44479e+06	1.04408	0.062237	0.938085	0.611111	0.309497
Com_746_neg	Nonadecanoic acid	C19 H38 O2	298.287	15.17	297.28	No results	No results	Full match	7.57519e+06	6.18697e+06	9.82315e+06	4.70782e+06	7.99385e+06	1.15996e+07	8.49565e+06	5.4115e+06	9.22848e+06	7.18285e+06	5.62869e+06	9.95612e+06	1.0432	0.0610217	0.875157	0.472222	0.1245
Com_141_neg	LPC 18:1	C26 H52 N O7 P	581.37	14.941	580.363	No results	Invalid mass	No results	1.28436e+08	1.13446e+08	8.67676e+07	1.48993e+08	9.1661e+07	1.16994e+08	129595001	1.40336e+08	8.23455e+07	1.34845e+08	1.1993e+08	5.16577e+07	1.04188	0.059194	0.670726	0.527778	0.359876
Com_1233_neg	XMP	C10 H11 N4 O9 P	362.026	1.286	361.019	No results	No results	Full match	5.49147e+06	5.35058e+06	5.64349e+06	5.31785e+06	5.87989e+06	5.11377e+06	5.48731e+06	5.16179e+06	5.21697e+06	5.78195e+06	5.32907e+06	4.50601e+06	1.04174	0.058989	0.311944	0.666667	0.924831
Com_633_neg	PE (18:1/18:1)	C41 H78 N O8 P	743.548	16.443	742.541	No results	Full match	No results	4.77869e+06	1.54251e+07	1.00155e+07	1.2233e+07	1.01173e+07	7.52883e+06	1.80777e+07	1.8317e+07	5.28118e+06	4.07185e+06	3.94005e+06	8.04504e+06	1.04097	0.0579345	0.591238	0.583333	0.438757
Com_656_neg	Methylmalonate	C4 H6 O4	118.027	1.495	117.019	No results	No results	Full match	1.50179e+07	1.08433e+07	1.23905e+07	1.25337e+07	1.04411e+07	8.94792e+06	1.09439e+07	1.42698e+07	9.48781e+06	1.01255e+07	1.21467e+07	1.07383e+07	1.03637	0.0515327	0.745504	0.583333	0.279758
Com_956_neg	PC (18:1/22:5)	C48 H84 N O8 P	893.617	16.042	892.609	No results	Invalid mass	No results	2.07376e+06	9.02278e+06	5.36261e+06	4.92595e+06	4.99705e+06	2.2358e+06	8.16311e+06	9.62422e+06	2.15743e+06	1.74109e+06	2.11621e+06	3.86052e+06	1.03454	0.0489846	0.723576	0.583333	0.351923
Com_813_neg	15(R)-Prostaglandin E2	C20 H32 O5	352.228	13.842	351.221	Invalid mass	No results	No results	7.21359e+06	7.74628e+06	7.52087e+06	8.03633e+06	7.53758e+06	8.23285e+06	1.21685e+07	6.06294e+06	4.72542e+06	8.73956e+06	5.36496e+06	7.78463e+06	1.03214	0.0456441	0.587928	0.555556	0.456523
Com_207_neg	Uridine monophosphate (UMP)	C9 H13 N2 O9 P	324.036	1.379	323.029	Full match	Full match	Full match	7.59955e+07	5.38805e+07	7.65787e+07	7.90909e+07	4.90767e+07	6.7252e+07	6.12508e+07	8.4618e+07	5.51819e+07	5.34838e+07	6.87456e+07	6.70139e+07	1.02967	0.0421826	0.820889	0.555556	0.481041
Com_971_neg	Glyceraldehyde 3-phosphate	C3 H7 O6 P	169.998	1.471	168.991	No results	No results	Full match	4.42217e+06	8.82159e+06	5.75855e+06	7.06517e+06	6.5914e+06	3.74801e+06	5.54788e+06	5.7704e+06	5.21209e+06	5.75948e+06	6.70207e+06	6.49401e+06	1.02595	0.036964	0.938739	0.527778	0.416278
Com_16_neg	8Z,11Z,14Z-Eicosatrienoic acid	C20 H34 O2	306.256	14.566	305.248	Full match	No results	Full match	1473184450	1675038003	1406804688	1315226609	1693722685	1666534546	1446017127	1392145641	1892525833	1601914081	1428989999	1250927204	1.02419	0.03448	0.710076	0.611111	0.341736
Com_193_neg	Cholic acid	C24 H40 O5	408.288	12.575	407.281	Full match	No results	Full match	3.7979e+07	8.81118e+07	3.12533e+07	5.5017e+07	6.61628e+07	4.6328e+07	4.5867e+07	6.07838e+07	5.57064e+07	5.69419e+07	3.5877e+07	6.24999e+07	1.02259	0.0322258	0.914585	0.527778	0.296637
Com_678_neg	(+)-alpha-Lipoic acid	C8 H14 O2 S2	206.043	1.476	205.035	No results	No results	Full match	1.09342e+07	9.76812e+06	1.32463e+07	1.11918e+07	7.05015e+06	1.15546e+07	1.29067e+07	1.27669e+07	6.86406e+06	1.21988e+07	1.38245e+07	3.79589e+06	1.02226	0.0317638	0.686613	0.583333	0.337804
Com_2714_neg	Feruloyl Putrescine	C14 H20 N2 O3	264.147	8.011	263.14	No results	No results	Full match	472314	1.06214e+06	682270	612353	603333	311081	421173	679636	784106	399110	850945	527622	1.02209	0.0315186	0.986418	0.5	0.179566
Com_2_neg	Elaidic acid	C18 H34 O2	282.256	14.678	281.248	Full match	No results	No results	8264007807	11038574886	8442931735	8509134131	10261787666	9547993195	9675991804	7775254151	10369214317	9739417451	8084338990	9284184545	1.02068	0.0295334	0.774568	0.444444	0.4059
Com_19_neg	16-Hydroxyhexadecanoic acid	C16 H32 O3	254.225	14.216	253.217	Invalid mass	No results	No match	1375774479	1646746155	1200796734	1195499418	1441246023	1355045956	1378947858	1096307914	1661524736	1494053688	1208973708	1216211211	1.01975	0.0282126	0.775222	0.472222	0.30988
Com_152_neg	Uridine 5'-diphosphogalactose	C15 H24 N2 O17 P2	566.055	1.267	565.048	Full match	Full match	Full match	9.29451e+07	8.52264e+07	1.26323e+08	1.05525e+08	8.66323e+07	1.15842e+08	9.22869e+07	1.19879e+08	86296007	9.84942e+07	1.09427e+08	9.51189e+07	1.01827	0.0261238	0.875235	0.5	0.229278
Com_450_neg	LPC 16:1	C24 H48 N O7 P	553.338	14.424	552.331	No results	Invalid mass	No results	2.40651e+07	2.63219e+07	2.07311e+07	2.76848e+07	2.23094e+07	2.28655e+07	25230880	2.47292e+07	2.46211e+07	2.89297e+07	2.29696e+07	1.57829e+07	1.01205	0.0172826	0.811221	0.583333	0.196216
Com_255_neg	Glycerol-3-phosphate	C3 H9 O6 P	172.013	1.273	171.006	No results	No results	Full match	3.89288e+07	4.95244e+07	3.09617e+07	3.75654e+07	6.2363e+07	3.54519e+07	3.95898e+07	4.97716e+07	2.34221e+07	4.64615e+07	51154298	4.13627e+07	1.01205	0.0172784	0.926859	0.611111	0.326904
Com_1608_neg	N-Acetylglycine	C4 H7 N O3	117.043	1.28	116.035	No results	No results	Full match	2.76409e+06	2.73374e+06	2.391e+06	3.24433e+06	2.94608e+06	2.83798e+06	2.86137e+06	3.99415e+06	2.40124e+06	2.23974e+06	3.55285e+06	1.68318e+06	1.01104	0.0158367	0.736257	0.527778	0.314976
Com_1539_neg	LPG 20:2	C26 H49 O9 P	536.311	14.297	535.304	No results	Full match	No results	3.64505e+06	3.55654e+06	2.26601e+06	2.9032e+06	3.32086e+06	3.81672e+06	3.07018e+06	3.96859e+06	3.27373e+06	3.47349e+06	2.79748e+06	2.78736e+06	1.0071	0.0102099	0.999248	0.583333	0.17582
Com_180_neg	Calcitriol	C27 H44 O3	416.329	14.202	415.322	Full match	No results	No results	8.32401e+07	4.57607e+07	4.26281e+07	3.66632e+07	4.27477e+07	4.9789e+07	4.08337e+07	1.89106e+07	8.77134e+07	4.80557e+07	7.45587e+07	2.92977e+07	1.00487	0.00701517	0.723155	0.444444	0.321459
Com_75_neg	Taurine	C2 H7 N O3 S	125.014	1.345	124.007	Full match	Full match	Full match	3.17609e+08	2.44132e+08	2.47679e+08	3.1148e+08	2.4009e+08	2.54446e+08	2.77983e+08	2.88543e+08	2.39467e+08	2.12098e+08	3.30156e+08	2.64865e+08	1.00144	0.00207629	0.959502	0.5	0.531052
Com_108_neg	Adenylosuccinic acid	C14 H18 N5 O11 P	463.074	1.232	462.067	No results	Full match	Full match	1.92427e+08	1.29222e+08	1.63813e+08	2.19216e+08	111259774	1.25092e+08	1.38821e+08	1.71985e+08	1.96558e+08	1.32269e+08	1.6318e+08	1.40794e+08	0.997268	-0.00394672	0.8597	0.583333	0.401856
Com_162_neg	Adenosine diphosphate (ADP)	C10 H15 N5 O10 P2	427.03	1.428	426.022	Full match	No results	Full match	1.04205e+08	7.25064e+07	8.79761e+07	9.78716e+07	7.41322e+07	1.03995e+08	9.59051e+07	1.20596e+08	7.11318e+07	6.2751e+07	9.72041e+07	9.58073e+07	0.995014	-0.00721118	0.953662	0.416667	0.569124
Com_1216_neg	indole-5,6-quinone-2-carboxylate	C9 H5 N O4	191.022	1.595	190.015	No results	No results	Full match	4.50506e+06	2.21678e+06	4.42101e+06	4.01545e+06	4.33501e+06	5.92409e+06	4.81984e+06	3.28797e+06	4.56145e+06	5.20693e+06	2.90963e+06	5.01374e+06	0.985188	-0.0215295	0.855106	0.611111	0.158904
Com_1916_neg	D-Ribulose 1,5-bisphosphate	C5 H12 O11 P2	309.985	1.226	308.978	No results	No results	Full match	1.63633e+06	1.94995e+06	2.3901e+06	2.26155e+06	1.94852e+06	2.28272e+06	2.11287e+06	2.87471e+06	1.59632e+06	1.88922e+06	2.36128e+06	1.85321e+06	0.982783	-0.025055	0.944581	0.555556	0.0938106
Com_2849_neg	Cinnamoylglycine	C11 H11 N O3	205.074	8.402	204.066	No results	No results	Full match	330857	752667	476145	449554	797755	455137	492420	470853	515117	508246	467839	867599	0.981951	-0.0262766	0.816427	0.666667	0.482622
Com_949_neg	Levodopa	C9 H11 N O4	197.069	1.16	196.061	No results	No results	Full match	8.53591e+06	6.08085e+06	6.46064e+06	8.07269e+06	5.83827e+06	5.63687e+06	6.79096e+06	7.82539e+06	7.27617e+06	6.47563e+06	7.13437e+06	6.1649e+06	0.974988	-0.0365432	0.669605	0.638889	0.48295
Com_2174_neg	LPI 16:0	C25 H49 O12 P	572.296	13.99	571.289	No results	Full match	No results	1.70008e+06	1.4125e+06	1.10504e+06	1.49407e+06	1.24264e+06	974233	1.10077e+06	1.70246e+06	1.34778e+06	1.53659e+06	1.55086e+06	987073	0.963896	-0.0530505	0.774899	0.583333	0.223105
Com_247_neg	LPG 22:4	C28 H49 O9 P	560.312	14.227	559.304	No results	Full match	No results	4.34221e+07	4.27786e+07	3.0851e+07	3.59869e+07	3.78816e+07	4.21461e+07	3.7793e+07	3.22577e+07	5.61354e+07	3.53482e+07	4.48905e+07	3.5627e+07	0.962878	-0.0545744	0.792183	0.527778	0.3911
Com_4_neg	Palmitic acid	C16 H32 O2	256.24	14.559	255.233	Full match	No results	No results	5559837369	5814073418	5334467923	5150793684	6436449173	5750330258	5734911911	5976742350	5903388322	5947943925	5788406100	6082471647	0.960831	-0.0576455	0.248093	0.75	0.937675
Com_20_neg	trans-Petroselinic acid	C18 H34 O2	328.262	14.467	327.254	Invalid mass	No results	No results	1671447093	4.01486e+08	1224521232	1357667537	2.14148e+06	1672881755	1044800398	8.87867e+08	1308277645	1174827846	1244311070	943972686	0.958524	-0.061114	0.389629	0.611111	0.923175
Com_31_neg	N-(4-chlorophenyl)-N'-cyclohexylthiourea	C13 H17 Cl N2 S	268.081	3.038	267.074	Full match	No match	No match	7.94764e+08	4.44833e+08	3.88033e+08	7.66712e+08	5.26247e+08	3.80722e+08	7.26102e+08	6.00262e+08	4.06627e+08	8.35929e+08	5.21529e+08	3.54629e+08	0.958269	-0.0614978	0.822587	0.527778	0.175812
Com_490_neg	Cytarabine	C9 H13 N3 O5	243.086	1.971	242.078	Full match	Full match	Full match	2.28442e+07	1.95819e+07	1.96976e+07	18076271	2.25132e+07	1.38579e+07	2.08784e+07	1.32617e+07	2.14256e+07	2.3702e+07	1.87186e+07	2.40562e+07	0.955168	-0.0661731	0.736933	0.611111	0.438324
Com_536_neg	FAHFA (18:1/20:3)	C38 H66 O4	586.494	14.675	585.487	No results	Full match	No results	1.30619e+07	1.99083e+07	1.39308e+07	1.33254e+07	1.95146e+07	1.67007e+07	1.72546e+07	1.30592e+07	1.96792e+07	1.81195e+07	1.45292e+07	1.84915e+07	0.95361	-0.0685291	0.613964	0.555556	0.501853
Com_493_neg	N-Acetyl-┒-D-glucosamine 1-phosphate	C8 H16 N O9 P	301.056	1.273	300.049	Full match	Full match	Full match	2.26192e+07	1.78628e+07	1.11299e+07	1.39464e+07	1.75925e+07	1.42756e+07	2.13044e+07	1.09333e+07	1.59875e+07	2.08565e+07	1.92476e+07	1.42228e+07	0.950019	-0.0739717	0.73915	0.555556	0.25985
Com_12_neg	DL-┑-Leucine	C6 H13 N O2	131.094	2.223	130.087	Full match	No results	Full match	2110508427	2062468637	1691224924	2299433370	1825563691	1718731709	2057272779	1715458765	2227900348	2303984496	1849749796	2187083419	0.948667	-0.0760257	0.456602	0.638889	0.571409
Com_7_neg	D-(-)-Fructose	C6 H12 O6	180.063	1.387	179.056	Full match	Full match	Full match	2640086089	2109110889	2975692607	1860008220	2659381877	2760704994	2522625741	2733618480	2214160627	2479199065	2665051573	3244326950	0.946151	-0.0798584	0.511404	0.444444	0.508873
Com_2050_neg	11-Dehydro thromboxane B2	C20 H32 O6	368.223	12.17	367.216	Invalid mass	No results	No results	1.5058e+06	1.41145e+06	1.42367e+06	1.357e+06	1.6096e+06	1.30401e+06	2.19976e+06	1.05392e+06	965797	2.4226e+06	771488	1.70063e+06	0.944849	-0.0818448	0.87632	0.5	0.378943
Com_300_neg	Uridine 5'-diphosphate (UDP)	C9 H14 N2 O12 P2	404.002	1.235	402.995	Full match	No results	Full match	3.33916e+07	3.02166e+07	2.94987e+07	3.38581e+07	3.89686e+07	2.20278e+07	3.29794e+07	3.45824e+07	2.8872e+07	2.45907e+07	3.09331e+07	4.70808e+07	0.944348	-0.0826094	0.672268	0.527778	0.352285
Com_343_neg	D-(-)-Ribose	C5 H10 O5	104.047	1.444	103.04	Invalid mass	No results	No match	2.67253e+07	2.37343e+07	4.15284e+07	2.65117e+07	3.93173e+07	3.46237e+07	3.37313e+07	3.22955e+07	3.47371e+07	3.6998e+07	3.4954e+07	3.12647e+07	0.943426	-0.0840183	0.45189	0.583333	0.657032
Com_904_neg	LPS 22:5	C28 H46 N O9 P	571.291	14.079	570.284	No results	Full match	Full match	4.26647e+06	9.84552e+06	8.89825e+06	5.31647e+06	7.5938e+06	8.40916e+06	5.86062e+06	5.84735e+06	7.92417e+06	1.06567e+07	9.74677e+06	6.97372e+06	0.942997	-0.0846755	0.675056	0.444444	0.451259
Com_2957_neg	Glycodeoxycholic Acid (hydrate)	C26 H43 N O5	449.313	12.048	448.306	Full match	No results	Full match	348359	516486	176360	332975	755482	258528	558344	492462	315713	355837	380503	441763	0.938525	-0.0915336	0.519065	0.638889	0.547872
Com_2017_neg	LPG 18:0	C24 H49 O9 P	512.311	14.456	511.304	No results	Full match	No results	2.15546e+06	1.13433e+06	1.46835e+06	1.80205e+06	1.67269e+06	1.56468e+06	1.75275e+06	2.5513e+06	1.32533e+06	2.02925e+06	1.34823e+06	1.46235e+06	0.935845	-0.0956582	0.691878	0.5	0.314154
Com_535_neg	3-Indoxyl sulphate	C8 H7 N O4 S	213.01	6.126	212.002	Full match	Full match	Full match	1.08996e+07	1.8828e+07	2.07309e+07	1.59809e+07	1.94065e+07	1.32521e+07	2.3078e+07	1.38744e+07	1.70999e+07	1.65302e+07	1.48211e+07	2.14041e+07	0.927818	-0.108086	0.543219	0.388889	0.629917
Com_1401_neg	Asp-glu	C9 H14 N2 O7	262.08	1.242	261.073	No results	No results	Full match	3.74379e+06	4.03227e+06	3.74471e+06	4.27077e+06	4.14457e+06	3.59496e+06	3.45324e+06	5.14587e+06	4.03086e+06	4.54103e+06	4.53343e+06	3.71482e+06	0.925719	-0.111354	0.324261	0.611111	0.773853
Com_216_neg	Glycoursodeoxycholic acid	C26 H43 N O5	449.315	12.923	448.307	Full match	No results	Full match	4.62357e+07	6.75778e+07	5.99292e+07	5.38206e+07	7.9522e+07	5.35382e+07	7.84427e+07	6.2174e+07	6.29724e+07	5.94018e+07	7.3968e+07	5.28809e+07	0.925056	-0.112387	0.410364	0.611111	0.708775
Com_963_neg	(+/-)5-iPF2┒-VI	C20 H34 O5	354.241	11.405	353.234	Full match	No results	Full match	3.30176e+06	3.61722e+06	3.56433e+06	4.47223e+06	3.80185e+06	5.9133e+06	2.04684e+06	4.1103e+06	5.21225e+06	2.00343e+06	4.56403e+06	8.84756e+06	0.921084	-0.118595	0.904143	0.555556	0.300748
Com_10_neg	Stearic acid	C18 H36 O2	284.272	15.004	283.264	Full match	No results	Full match	1894123404	1781543553	2216651252	1451963104	1972285623	2043024673	1763196821	1864124958	1939948071	1972626069	1674431310	3151715617	0.918612	-0.122473	0.546223	0.527778	0.473316
Com_1760_neg	Biopterin	C9 H11 N5 O3	237.086	10.868	236.078	No results	No results	Full match	1.51717e+06	1.24783e+06	3.05864e+06	2.09025e+06	2.86111e+06	2.10856e+06	1.16941e+06	3.37613e+06	2.55157e+06	1.91614e+06	2.98074e+06	2.04786e+06	0.917512	-0.1242	0.712882	0.527778	0.313104
Com_1_neg	Arachidonic acid	C20 H32 O2	304.24	14.344	303.233	Full match	No results	Full match	10236214472	10932339198	11478768474	10250582376	9975534051	10994989573	10396915107	13098643045	12298801565	11324849640	12840022204	9681390411	0.917115	-0.124826	0.176093	0.722222	1.05473
Com_93_neg	DL-Norvaline	C5 H11 N O2	117.079	1.572	116.072	No results	No results	Full match	2.29619e+08	2.17332e+08	1.23123e+08	2.32534e+08	2.0818e+08	2.18973e+08	154617583	2.31895e+08	2.37041e+08	2.39436e+08	2.29903e+08	2.52968e+08	0.913735	-0.130152	0.439209	0.805556	0.640351
Com_2266_neg	9-HpOTrE	C18 H30 O4	310.215	12.892	309.207	No results	No results	Full match	1.05601e+06	1.18657e+06	1.39778e+06	1.34519e+06	1.53949e+06	1.06005e+06	1.90722e+06	1.17837e+06	1.23014e+06	1.32931e+06	1.07039e+06	1.60333e+06	0.911804	-0.133204	0.464093	0.611111	0.658143
Com_114_neg	Ribulose-5-phosphate	C5 H11 O8 P	230.019	1.269	229.012	No results	No results	Full match	1.42317e+08	1.30792e+08	1.77423e+08	1.62663e+08	1.57744e+08	1.68198e+08	1.8675e+08	2.0086e+08	1.03106e+08	1.8487e+08	1.60578e+08	1.94039e+08	0.911603	-0.133523	0.52806	0.75	0.494769
Com_912_neg	13,14-dihydro-15-keto-PGD2	C20 H32 O5	352.225	11.226	351.218	No results	No results	Full match	6.9379e+06	4.03287e+06	4.27414e+06	5.71907e+06	5.33049e+06	9.15937e+06	4.00464e+06	7.98707e+06	4.77358e+06	4.41887e+06	9.66677e+06	8.14168e+06	0.909245	-0.137259	0.705122	0.555556	0.591865
Com_296_neg	Creatinine	C4 H7 N3 O	113.059	1.489	112.051	No results	No results	Full match	3.02513e+07	2.79292e+07	3.52314e+07	3.59054e+07	3.35431e+07	3.02541e+07	3.65951e+07	2.57708e+07	3.0336e+07	3.57209e+07	4.71764e+07	3.77682e+07	0.90508	-0.143883	0.38447	0.722222	0.674616
Com_2892_neg	Ethyl chrysanthemumate	C12 H20 O2	196.146	12.541	195.139	No results	No results	Full match	536993	631835	492757	598388	725944	535451	869622	619351	554008	758064	538001	557187	0.903788	-0.145944	0.371586	0.694444	0.748433
Com_619_neg	N-Acetylalanine	C5 H9 N O3	131.058	1.403	130.051	Full match	Full match	Full match	1.62681e+07	1.13277e+07	1.47268e+07	1.45309e+07	1.78138e+07	1.25858e+07	1.52432e+07	1.70225e+07	1.62382e+07	1.92694e+07	1.21606e+07	1.66291e+07	0.903589	-0.146261	0.288675	0.694444	0.858683
Com_2104_neg	Adenosine	C10 H13 N5 O4	267.097	5.997	266.09	Full match	Full match	Full match	899173	1.17729e+06	1.86085e+06	1.75505e+06	1.27088e+06	1.2482e+06	1.09003e+06	1.78737e+06	1.37099e+06	887205	2.06615e+06	1.90795e+06	0.901396	-0.149766	0.626348	0.611111	0.394777
Com_646_neg	(+/-)9-HpODE	C18 H32 O4	312.23	12.655	311.223	Full match	No results	Full match	6.46137e+06	1.09762e+07	7.69175e+06	1.59815e+07	1.58737e+07	1.01624e+07	1.20429e+07	8.71473e+06	1.17848e+07	1.79836e+07	7.69509e+06	1.62719e+07	0.901385	-0.149785	0.587573	0.666667	0.5667
Com_68_neg	N-Acetylaspartic acid	C6 H9 N O5	129.042	1.286	128.035	Invalid mass	Invalid mass	No match	2.81021e+08	198194619	3.01869e+08	3.36516e+08	2.21171e+08	2.71009e+08	2.46593e+08	418383192	2.05789e+08	3.06056e+08	3.68916e+08	2.48182e+08	0.897355	-0.156249	0.509292	0.611111	0.564805
Com_1911_neg	S-Lactoyglutathione	C13 H21 N3 O8 S	379.105	1.507	378.098	No results	No results	Full match	529598	574068	1.48439e+06	637205	755861	2.52989e+06	1.39931e+06	1.08101e+06	695897	1.73995e+06	1002921	1.37669e+06	0.892437	-0.164178	0.402864	0.666667	0.656121
Com_60_neg	D-(-)-Glutamine	C5 H10 N2 O3	146.069	1.36	145.062	Full match	Full match	Full match	2.62419e+08	1.54601e+08	1.66641e+08	274432459	247966836	1.55225e+08	1.96964e+08	2.38299e+08	1.99749e+08	4.32672e+08	188637126	1.64067e+08	0.887987	-0.17139	0.61389	0.444444	0.470001
Com_224_neg	Uridine 5'-diphosphoglucuronic acid	C15 H22 N2 O18 P2	580.035	1.213	579.027	Full match	Full match	Full match	5.36684e+07	6.09361e+07	6.89154e+07	5.92026e+07	5.26872e+07	4.51672e+07	6.85435e+07	6.43958e+07	6.42726e+07	5.88263e+07	5.8804e+07	7.05568e+07	0.883699	-0.178373	0.0894662	0.75	1.26153
Com_2465_neg	MAG (18:4)	C21 H34 O4	350.246	13.077	349.239	No results	No results	Full match	573373	1.2429e+06	797827	919800	1.08456e+06	702859	1.41583e+06	594838	869238	1.11578e+06	600195	1.43906e+06	0.881751	-0.181557	0.645561	0.611111	0.512262
Com_1044_neg	Dodecanedioic acid	C12 H22 O4	230.152	9.67	229.144	Full match	No results	No results	4.52348e+06	6.51231e+06	5.99897e+06	5.98813e+06	6.76286e+06	5.6093e+06	8.37278e+06	6.09316e+06	5.86659e+06	6.96546e+06	5.66537e+06	7.39153e+06	0.877094	-0.189196	0.159016	0.722222	1.08311
Com_2264_neg	(÷)9-HpODE	C18 H32 O4	294.219	14.043	293.212	Invalid mass	No results	No match	1.62346e+06	1.00522e+06	1.10674e+06	1.31297e+06	1.72682e+06	874481	1.14222e+06	1.69647e+06	1.18369e+06	1.96095e+06	1.5046e+06	1.24191e+06	0.876269	-0.190554	0.340192	0.666667	0.776246
Com_659_neg	Flavin adenine dinucleotide (FAD)	C27 H33 N9 O15 P2	785.159	6.971	784.152	Full match	Full match	Full match	1.49713e+07	1.06096e+07	9.32566e+06	8.45312e+06	7.93067e+06	7.50405e+06	1.169e+07	1.32022e+07	1.1042e+07	1.02079e+07	1.10088e+07	1.00867e+07	0.874427	-0.19359	0.19927	0.777778	1.04067
Com_2176_neg	2-Hydroxymyristic acid	C14 H28 O3	244.204	12.943	243.196	Full match	No results	No results	1.44292e+06	1.51152e+06	1.86229e+06	1.56236e+06	1.52878e+06	1.23524e+06	1.87344e+06	1.70625e+06	1.6954e+06	2.11949e+06	1.34925e+06	1.75718e+06	0.870689	-0.19977	0.123325	0.777778	1.18679
Com_1052_neg	FAHFA (16:0/18:2)	C34 H62 O4	534.462	14.56	533.455	No results	Full match	No results	5.35659e+06	5.94039e+06	5.19604e+06	4.2086e+06	7.04739e+06	5.51706e+06	5.78836e+06	5.2657e+06	6.0433e+06	7.09371e+06	6.35056e+06	7.70985e+06	0.869667	-0.201464	0.140133	0.777778	1.11658
Com_203_neg	Inosine-5'-monophosphate (IMP)	C10 H13 N4 O8 P	348.047	1.437	347.04	Full match	Full match	Full match	5.82862e+07	6.71777e+07	7.34662e+07	6.04779e+07	5.34844e+07	5.28517e+07	7.21936e+07	7.68073e+07	6.03072e+07	6.85086e+07	8.11028e+07	6.67236e+07	0.859274	-0.218809	0.0482245	0.805556	1.39994
Com_2324_neg	Prostaglandin J2	C20 H30 O4	316.204	11.353	315.197	Invalid mass	No results	No match	983329	644384	756550	1.24004e+06	516655	862225	494545	1.10222e+06	947004	625917	1.01323e+06	1.67681e+06	0.853826	-0.227985	0.589604	0.583333	0.618137
Com_40_neg	ethyl 3-cyano-2-hydroxy-6-phenylisonicotinate	C15 H12 N2 O3	268.081	2.622	267.074	Invalid mass	No match	No match	4.98364e+08	4.11276e+08	2.61074e+08	3.81703e+08	2.67803e+08	3.13335e+08	4.96791e+08	3.39448e+08	5.02917e+08	3.88484e+08	6.31155e+08	1.62235e+08	0.846303	-0.240753	0.624608	0.666667	0.492934
Com_2005_neg	Flavin mononucleotide (FMN)	C17 H21 N4 O9 P	456.105	7.391	455.098	Full match	No results	Full match	998523	875284	1.24401e+06	540280	1.63239e+06	584747	993003	724243	1.33769e+06	1.04608e+06	552929	2.31124e+06	0.843513	-0.245518	0.616747	0.583333	0.548609
Com_320_neg	gamma-Glutamylglutamic acid	C10 H16 N2 O7	276.096	1.241	275.088	No results	No results	Full match	2.22644e+07	3.20359e+07	2.12179e+07	2.85305e+07	2.56427e+07	2.23776e+07	2.10589e+07	4.90707e+07	2.29514e+07	2.18864e+07	3.20125e+07	3.38299e+07	0.841045	-0.249746	0.392777	0.583333	0.67305
Com_1183_neg	Carnosine	C9 H14 N4 O3	226.107	1.765	225.099	Full match	Full match	Full match	4.34581e+06	4.83794e+06	6.09116e+06	5.03413e+06	5.636e+06	4.48781e+06	4.99072e+06	6.39339e+06	5.54162e+06	6.81893e+06	6.25589e+06	6.26802e+06	0.839097	-0.253091	0.0312771	0.861111	1.52288
Com_400_neg	LPI 18:1	C27 H51 O12 P	598.312	14.223	597.305	No results	Full match	No results	9.10217e+06	3.07074e+07	2.48078e+07	2.94117e+07	2.76695e+07	1.94053e+07	2.82309e+07	3.26406e+07	2.67861e+07	2.99005e+07	3.0579e+07	2.01618e+07	0.838411	-0.25427	0.278088	0.694444	0.893683
Com_70_neg	Uridine	C9 H12 N2 O6	244.07	2.232	243.062	Full match	Full match	Full match	3.09684e+08	263536297	1.82614e+08	2.81039e+08	2.2083e+08	2.07679e+08	3.13714e+08	2.24924e+08	2.76525e+08	3.20537e+08	2.5078e+08	3.63248e+08	0.837492	-0.255853	0.127608	0.777778	1.13508
Com_775_neg	Hydrocinnamic acid	C9 H10 O2	150.068	7.937	149.061	Full match	No results	Full match	6375720	8.22812e+06	9.70868e+06	8.22033e+06	9.93901e+06	8.64486e+06	1.11738e+07	8.14906e+06	1.08715e+07	9.36334e+06	9.28537e+06	1.22538e+07	0.83665	-0.257304	0.0723689	0.75	1.29607
Com_703_neg	15(R)-Prostaglandin D2	C20 H32 O5	352.225	11.355	351.218	Full match	Full match	Full match	8.10141e+06	4.02239e+06	5.75961e+06	1.08871e+07	4.19826e+06	4.7173e+06	2.94224e+06	9.94913e+06	8.10115e+06	3.50157e+06	6.88377e+06	1.41189e+07	0.828325	-0.271732	0.707219	0.527778	0.437115
Com_1932_neg	Kynurenine	C10 H12 N2 O3	208.085	3.639	207.077	No results	Full match	Full match	1.78918e+06	1.79598e+06	1.56138e+06	2.40401e+06	2.19389e+06	1.52659e+06	2.34592e+06	1.94779e+06	2.28771e+06	2.66438e+06	1.99985e+06	2.36667e+06	0.828001	-0.272295	0.0538363	0.805556	1.39598
Com_349_neg	Azelaic acid	C9 H16 O4	188.105	3.516	187.097	Full match	No results	Full match	3.63828e+07	1.13862e+07	8.80097e+06	2.62568e+07	2.39637e+07	1.12071e+07	1.54062e+07	2.57833e+07	2.08555e+07	2.5761e+07	2.05698e+07	3.41388e+07	0.827968	-0.272354	0.293991	0.611111	0.816426
Com_241_neg	LPS 18:1	C24 H46 N O9 P	523.291	14.248	522.284	No results	Full match	No results	3.04934e+07	4.74789e+07	4.56622e+07	4.56119e+07	4.92446e+07	2.53198e+07	6.00493e+07	3.3874e+07	3.88659e+07	7.08073e+07	5.8845e+07	3.28502e+07	0.825661	-0.276379	0.343486	0.666667	0.83381
Com_1321_neg	15-Deoxy-┐12,14-prostaglandin D2	C20 H30 O4	334.215	11.355	333.207	Full match	No results	Full match	2.97876e+06	1.82355e+06	2.21569e+06	4.08487e+06	1.58962e+06	2.59645e+06	1.48787e+06	3.76927e+06	3.17781e+06	1.90169e+06	3.06678e+06	5.1348e+06	0.824726	-0.278013	0.50422	0.638889	0.685451
Com_372_neg	dCDP	C9 H15 N3 O10 P2	387.025	1.448	386.017	No results	No results	Full match	2.08745e+07	2.31515e+07	22058957	2.85762e+07	1.84135e+07	1.91719e+07	3.17699e+07	2.26775e+07	2.06879e+07	3.81689e+07	2.41032e+07	2.34869e+07	0.821947	-0.282882	0.147984	0.777778	1.07783
Com_1642_neg	N-acetyl-D-glucosamine	C8 H15 N O6	221.09	1.446	220.083	No results	No results	Full match	2.58374e+06	2.74549e+06	2.34191e+06	2.10286e+06	2.29496e+06	1.85981e+06	2.79418e+06	2.32215e+06	2.93733e+06	3.80071e+06	2.66654e+06	2.48914e+06	0.818855	-0.28832	0.0573374	0.833333	1.36636
Com_832_neg	D-Erythrose 4-phosphate	C4 H9 O7 P	200.008	1.26	199.001	No results	Full match	Full match	4.89634e+06	4.95713e+06	6.71207e+06	5.75189e+06	6.55453e+06	4.80503e+06	8.44432e+06	8.4687e+06	4.64811e+06	3.51715e+06	5.16535e+06	1.08949e+07	0.818624	-0.288728	0.502868	0.583333	0.529451
Com_2236_neg	L-Palmitoylcarnitine	C23 H45 N O4	399.335	14.748	398.328	No results	No results	Full match	936132	1.44967e+06	1.30576e+06	870649	1.04113e+06	1.05317e+06	1.20838e+06	1.19944e+06	1.1042e+06	1.99902e+06	1.30018e+06	1.36486e+06	0.814145	-0.296642	0.11616	0.75	1.17916
Com_1946_neg	(2S)-4-Oxo-2-phenyl-3,4-dihydro-2H-chromen-7-yl beta-D-glucopyranoside	C21 H22 O8	448.142	12.46	447.135	Invalid mass	No results	No results	936071	1.40469e+06	1.17766e+06	1.13775e+06	1.76594e+06	1.23248e+06	1.60889e+06	2.7767e+06	1.0496e+06	1.86117e+06	1.197e+06	917245	0.8134	-0.297963	0.444837	0.583333	0.656208
Com_1278_neg	Glycolithocholic acid	C26 H43 N O4	433.319	13.345	432.312	No results	No results	Full match	2.93965e+06	4.75753e+06	2.9438e+06	3.71191e+06	5.73227e+06	3.81615e+06	5.48451e+06	5.90866e+06	3.05607e+06	5.19598e+06	4.83923e+06	4.92803e+06	0.812625	-0.299338	0.163396	0.777778	1.05213
Com_99_neg	L-Tyrosine	C9 H11 N O3	181.074	2.022	180.066	Full match	Full match	Full match	1.29715e+08	1.94209e+08	1.64923e+08	1.79655e+08	1.7295e+08	1.75656e+08	2.18087e+08	2.09302e+08	2.16683e+08	2.20983e+08	2.03823e+08	1.84316e+08	0.811613	-0.301136	0.0106154	0.972222	1.7619
Com_896_neg	LPC 14:0	C22 H46 N O7 P	527.322	14.25	526.315	No results	Invalid mass	No results	8.3279e+06	7.14502e+06	6.90927e+06	8.19409e+06	6.10708e+06	6.64439e+06	1.06451e+07	8.11998e+06	8.60059e+06	1.00407e+07	7.94703e+06	8.41986e+06	0.805749	-0.311597	0.0111789	0.888889	1.70465
Com_133_neg	LPC 18:2	C26 H50 N O7 P	579.354	14.595	578.347	No results	Invalid mass	No results	7.26229e+07	8.85863e+07	8.44844e+07	1.13364e+08	8.02571e+07	8.04537e+07	1.62811e+08	1.25863e+08	7.63139e+07	1.21865e+08	9.52434e+07	7.55609e+07	0.790333	-0.339468	0.180374	0.694444	1.01834
Com_2530_neg	cAMP	C10 H12 N5 O6 P	329.053	5.828	328.046	No results	No results	Full match	1.07728e+06	898271	1.10533e+06	1.09151e+06	977666	900184	1.35823e+06	1.49129e+06	1.0317e+06	1.44842e+06	1.26481e+06	1.09266e+06	0.787062	-0.345451	0.0115225	0.888889	1.71147
Com_2308_neg	LPS 16:0	C22 H44 N O9 P	497.276	14.147	496.268	No results	Full match	No results	1.01595e+06	1.19196e+06	518146	738438	718676	1.09094e+06	958542	731137	1.22254e+06	1.86575e+06	1.39246e+06	544781	0.785396	-0.348507	0.39274	0.666667	0.672831
Com_672_neg	15(R),19(R)-Hydroxy prostaglandin F2┒	C20 H34 O6	370.236	10.41	369.228	Full match	No results	Full match	7.05101e+06	6.32653e+06	7.99563e+06	8.51982e+06	8.51661e+06	8.17287e+06	1.01728e+07	1.29355e+07	6.48972e+06	4.21613e+06	1.5505e+07	1.00675e+07	0.784391	-0.350354	0.449954	0.694444	0.695897
Com_1712_neg	LPG 16:0	C22 H45 O9 P	484.28	14.05	483.273	No results	Full match	No results	2.19118e+06	2.07078e+06	1.55853e+06	1.82903e+06	1.72523e+06	1.49191e+06	1.53099e+06	3.58078e+06	2.16378e+06	2.59283e+06	2.22165e+06	1.84441e+06	0.779843	-0.358745	0.139571	0.777778	1.11341
Com_706_neg	4-Methylphenol	C7 H8 O	108.057	7.889	107.05	Full match	No results	Full match	1.45827e+06	1.06642e+07	1.12035e+07	9.41852e+06	1.18576e+07	1.09086e+07	1.23449e+07	1.01861e+07	1.29272e+07	1.02512e+07	1.19323e+07	1.39764e+07	0.775093	-0.367558	0.259169	0.777778	0.914521
Com_67_neg	D-Phenylalanine	C9 H11 N O2	165.079	3.893	164.071	No results	No results	Full match	3.11703e+08	1.85772e+08	175815439	2.88156e+08	3.57014e+08	3.36726e+08	3.69723e+08	4.03113e+08	3.47564e+08	3.43446e+08	3.57325e+08	3.30142e+08	0.769385	-0.378223	0.0643871	0.888889	1.44774
Com_834_neg	Deoxycholic acid	C24 H40 O4	392.293	13.261	391.285	Full match	No results	Full match	3.90815e+06	9.94565e+06	3.92338e+06	6.11919e+06	8.8204e+06	4.24671e+06	6.836e+06	8.06946e+06	9.98319e+06	7.98136e+06	6.18424e+06	9.60685e+06	0.759611	-0.396668	0.116527	0.75	1.211
Com_889_neg	Norepinephrine	C8 H11 N O3	169.074	1.775	168.066	Full match	Full match	Full match	5.55611e+06	6.44305e+06	7.70707e+06	5.90129e+06	6.64984e+06	5.50715e+06	6.86297e+06	1.13109e+07	6.25428e+06	9.05877e+06	8.18366e+06	8.13153e+06	0.758291	-0.399177	0.028327	0.888889	1.5478
Com_653_neg	Thymidine	C10 H14 N2 O5	242.09	5.602	241.083	Full match	No results	Full match	7.90032e+06	6.136e+06	6.4702e+06	5.61971e+06	7.74157e+06	6.81382e+06	8.68146e+06	5.92005e+06	1.47899e+07	1.01256e+07	6.6838e+06	7.67309e+06	0.755127	-0.405208	0.141465	0.722222	1.121
Com_1038_neg	FAHFA (18:0/20:2)	C38 H70 O4	590.526	15.012	589.518	No results	Full match	No results	2.63124e+06	2.73338e+06	3.29122e+06	1.54386e+06	3.575e+06	5.54566e+06	4.11128e+06	2.89576e+06	3.8661e+06	3.62418e+06	3.33315e+06	7.9088e+06	0.750618	-0.413848	0.209175	0.777778	0.94825
Com_77_neg	D-(+)-Tryptophan	C11 H12 N2 O2	204.09	6.063	203.082	Full match	Full match	Full match	2.10775e+08	1.96854e+08	198379239	1.97347e+08	2.01374e+08	1.86885e+08	3.48605e+08	2.38029e+08	2.56704e+08	2.48267e+08	2.66946e+08	2.40133e+08	0.745373	-0.423966	0.00362259	1	2.01086
Com_822_neg	Cytidine-5'-monophosphate	C9 H14 N3 O8 P	323.052	1.341	322.045	No results	No results	Full match	5.44207e+06	7.42789e+06	7.2297e+06	6.54786e+06	8.6854e+06	9.11801e+06	8.98055e+06	1.15393e+07	9.56406e+06	1.21657e+07	8.30302e+06	9.16847e+06	0.744308	-0.426028	0.0130258	0.916667	1.6676
Com_374_neg	Taurochenodeoxycholic acid	C26 H45 N O6 S	499.297	12.861	498.29	Full match	No results	No results	9.92567e+06	1.66213e+07	1.2151e+07	1.45943e+07	1.39456e+07	1.0812e+07	3.68887e+07	1.10337e+07	9.60263e+06	2.61067e+07	1.43325e+07	9.88017e+06	0.723727	-0.466483	0.445286	0.5	0.632444
Com_915_neg	Arachidic acid	C20 H40 O2	312.303	15.133	311.296	Full match	No results	Full match	4.75629e+06	5.63202e+06	5.6327e+06	5.64032e+06	6.97767e+06	5.42201e+06	9.86281e+06	6.17821e+06	7.22116e+06	9.56586e+06	5.18183e+06	9.08919e+06	0.723178	-0.467577	0.0372339	0.833333	1.5237
Com_898_neg	4-Hydroxyisoleucine	C6 H13 N O3	147.089	1.528	146.082	No results	No results	Full match	5.60867e+06	5.22494e+06	4.0987e+06	4.586e+06	6.14257e+06	4.06062e+06	3.97976e+06	7.75785e+06	7.73947e+06	4.10994e+06	9.8385e+06	7.76725e+06	0.721522	-0.470884	0.139128	0.722222	1.14073
Com_988_neg	Delta-Tridecalactone	C13 H24 O2	212.178	13.375	211.17	No results	No results	Full match	5.31957e+06	5.67051e+06	5.2396e+06	5.35558e+06	5.42854e+06	4.44334e+06	7.54587e+06	7.31266e+06	7.83598e+06	7.66524e+06	6.31649e+06	7.23966e+06	0.716304	-0.481356	3.11e-05	1	2.19762
Com_1056_neg	Prostaglandin B1	C20 H32 O4	336.23	11.055	335.223	Full match	No results	Full match	1.86088e+06	6.24543e+06	3.20358e+06	4.84261e+06	4.14572e+06	1.90905e+06	6.27088e+06	2.83674e+06	6.06661e+06	2.93679e+06	5.32927e+06	7.68557e+06	0.713467	-0.487082	0.196178	0.722222	0.969103
Com_48_neg	L-Glutamic acid monosodium salt	C5 H8 N Na O4	169.035	1.315	168.028	No results	No results	Full match	4.51509e+08	4.63011e+08	1.46442e+08	1.71312e+08	4.85515e+08	4.19297e+08	5.21529e+08	5.66761e+08	4.30085e+08	4.89975e+08	5.02515e+08	501569224	0.709422	-0.495285	0.102322	0.916667	1.28493
Com_302_neg	Citraconic acid	C5 H6 O4	130.026	1.274	129.019	No results	No results	Full match	2.28542e+07	2.27312e+07	2.72117e+07	2.09845e+07	2.51803e+07	1.77543e+07	3.12743e+07	3.27869e+07	2.54064e+07	5.16228e+07	2.76779e+07	2.47117e+07	0.706617	-0.501	0.0345181	0.916667	1.5368
Com_2010_neg	8-iso Prostaglandin A1	C20 H32 O4	372.201	7.124	371.194	Invalid mass	No results	No results	789786	1.59551e+06	1.03304e+06	1.29947e+06	1.01788e+06	963709	803720	1.77821e+06	1.71162e+06	1.45714e+06	2.2884e+06	1.46243e+06	0.705085	-0.50413	0.0930142	0.805556	1.2286
Com_588_neg	20-Hydroxy-(5Z,8Z,11Z,14Z)-eicosatetraenoic acid	C20 H32 O3	320.235	12.188	319.228	Full match	No results	Full match	6.42466e+06	1.43264e+07	5.91024e+06	9.7979e+06	1.18065e+07	6.86729e+06	1.57962e+07	1.00061e+07	1.2968e+07	6.59045e+06	1.45646e+07	1.89892e+07	0.698642	-0.517376	0.12312	0.805556	1.13284
Com_2256_neg	2-Phenylpropionic acid	C9 H10 O2	150.068	8.779	149.06	No results	No results	Full match	876387	566219	696622	765688	964639	636999	848802	1.0801e+06	872199	976015	1.78028e+06	976616	0.689707	-0.535945	0.0297612	0.888889	1.52214
Com_1812_neg	3-(1-cyano-1,2-dihydroisoquinolin-2-yl)-3-oxopropyl propionate	C16 H16 N2 O3	284.118	12.478	283.111	Invalid mass	No results	No results	819713	1.05857e+06	1.10006e+06	635945	1.22856e+06	713615	1.31619e+06	1.0718e+06	1.12403e+06	892001	909998	2.88412e+06	0.677771	-0.56113	0.157221	0.75	1.06654
Com_94_neg	N-Glycolylneuraminic acid	C11 H19 N O10	325.101	1.289	324.094	Full match	No results	No results	1.52432e+08	1.21973e+08	1.0086e+08	177236004	119106134	8.86194e+07	1.69459e+08	2.81935e+08	1.41168e+08	2.1267e+08	186827749	1.30647e+08	0.677138	-0.562479	0.0333287	0.861111	1.48345
Com_259_neg	Guanosine	C10 H13 N5 O5	283.092	3.2	282.084	Full match	Full match	Full match	2.54093e+07	2.38374e+07	1.62086e+07	2.78185e+07	2.33344e+07	1.81294e+07	6.26593e+07	2.5555e+07	2.19738e+07	4.92478e+07	2.94749e+07	1.22681e+07	0.669739	-0.578328	0.306724	0.694444	0.797078
Com_1330_neg	Prostaglandin H2	C20 H32 O5	334.215	10.863	333.207	Invalid mass	No results	No match	2.21842e+06	2.83961e+06	2.69929e+06	2.56434e+06	2.34846e+06	2.1447e+06	5.1237e+06	3.37291e+06	2.81694e+06	5.5583e+06	2.73871e+06	2.7178e+06	0.663498	-0.591836	0.0382506	0.916667	1.53873
Com_61_neg	alpha-Ketoglutaric acid	C5 H6 O5	146.021	1.274	145.014	No results	No results	Full match	1.71424e+08	1.94918e+08	2.35393e+08	1.64638e+08	2.13697e+08	1.49891e+08	3.14927e+08	4.36815e+08	2.58651e+08	2.87393e+08	2.57322e+08	231040286	0.632624	-0.660579	0.00349055	0.972222	1.86166
Com_64_neg	D-Glucarate	C6 H10 O8	210.037	1.272	209.03	No results	No results	Full match	1.70632e+08	1.95047e+08	2.33986e+08	1.63728e+08	2.1277e+08	148975289	3.13629e+08	4.3474e+08	2.58292e+08	2.86642e+08	2.55816e+08	2.30472e+08	0.632245	-0.661444	0.00341735	0.972222	1.86365
Com_66_neg	D-threo-Isocitric acid	C6 H8 O7	192.027	1.318	191.02	No results	No results	Full match	168355539	192838301	2.32801e+08	1.618e+08	2.11191e+08	1.47077e+08	3.12269e+08	4.32976e+08	2.56824e+08	2.84689e+08	2.54504e+08	228478439	0.629506	-0.667707	0.00337933	0.972222	1.86379
Com_649_neg	Guanosine triphosphate (GTP)	C10 H16 N5 O14 P3	522.991	1.239	521.983	Full match	No results	Full match	5.7259e+06	4.81014e+06	5.18505e+06	7.00324e+06	5.3977e+06	7.93395e+06	7.1233e+06	1.10358e+07	7.10524e+06	1.78962e+07	9.94499e+06	4.68059e+06	0.623955	-0.680485	0.093703	0.777778	1.26546
Com_1282_neg	Lysops 22:6	C28 H44 N O9 P	569.276	13.933	568.269	No results	No results	Full match	1.58706e+06	2.30975e+06	2.94403e+06	2.50583e+06	2.82411e+06	1.57303e+06	2.47069e+06	4.48246e+06	3.14439e+06	2.96576e+06	5.36898e+06	4.22567e+06	0.606578	-0.721236	0.0133138	0.916667	1.65393
Com_2946_neg	L-arginine	C6 H14 N4 O2	174.111	0.54	173.104	No results	No results	Full match	128391	124166	128962	145652	109339	134149	106669	142487	110539	809871	118554	41801.3	0.579478	-0.787175	0.864319	0.638889	0.284149
Com_492_neg	Bilirubin	C33 H36 N4 O6	584.264	12.79	583.257	Full match	Invalid mass	Full match	7.65367e+06	9.35486e+06	8.08629e+06	8.68597e+06	8.92668e+06	7.53004e+06	1.46285e+07	1.09097e+07	2.21725e+07	1.23357e+07	1.2725e+07	1.73884e+07	0.557206	-0.843717	0.00233214	1	2.03482
Com_348_neg	2-Furoic acid	C5 H4 O3	112.016	1.269	111.009	No results	No results	Full match	1.15358e+07	1.30146e+07	1.66884e+07	9.33368e+06	1.49887e+07	1.36167e+07	1.99428e+07	3.2007e+07	1.57734e+07	4.25338e+07	1.80672e+07	1.65357e+07	0.546582	-0.87149	0.0195133	0.944444	1.64959
Com_243_neg	N-Acetylneuraminic acid	C11 H19 N O9	309.106	1.342	308.099	Full match	Full match	Full match	4.4092e+07	2.80761e+07	2.02497e+07	4.27378e+07	2.53027e+07	1.65791e+07	5.4783e+07	7.04445e+07	4.7942e+07	6.99379e+07	4.59097e+07	4.64578e+07	0.527722	-0.92215	0.00595167	1	1.85554
Com_2454_neg	Aldosterone	C21 H28 O5	360.194	11.096	359.187	Full match	No results	No results	146807	150823	267094	136666	189258	202167	1.13031e+06	63373.7	1.33847e+06	537102	758464	421978	0.257151	-1.95931	0.0682943	0.833333	1.40165
Com_439_neg	4-Toluenesulfonic acid	C7 H8 O3 S	172.019	6.51	171.012	No results	Full match	No results	1.61896e+06	871462	931357	907207	864898	230966	760114	973413	776652	892271	857528	2.72541e+07	0.172141	-2.53834	0.339248	0.527778	0.740629

## Sheet: Table S7
Table S7 The metabolites in the positive ion mode
ID	Name	Formula	Molecular Weight	RT [min]	m/z	mzCloud_Results	mzVault_Results	MassList_Results	pos_NCG1	pos_NCG2	pos_NCG3	pos_NCG4	pos_NCG5	pos_NCG6	pos_Control1	pos_Control2	pos_Control3	pos_Control4	pos_Control5	pos_Control6	FC	log2FC	Pvalue	ROC	VIP
Com_1194_pos	4-Methoxybenzaldehyde	C8 H8 O2	136.053	8.534	137.06	Full match	No results	Full match	5.766e+07	3.69935e+07	1.57649e+07	2.81207e+07	6.72551e+07	2.10751e+07	2.6725e+07	3.23121e+06	4.60741e+06	2.97418e+06	4.05807e+06	9.65376e+06	4.42675	2.14625	0.00272791	0.944444	1.88975
Com_12919_pos	Kanamycin	C18 H36 N4 O11	1012.45	7.545	507.23	Invalid mass	No results	No results	397784	777232	1.71959e+06	1.12635e+06	1.86945e+06	1.45512e+06	574804	414143	140619	453005	346249	260926	3.35451	1.7461	0.00389961	0.916667	1.88061
Com_888_pos	Menaquinone	C31 H40 O2	444.302	12.902	445.309	No results	No results	Full match	1.10546e+07	1.24908e+07	4.23473e+06	1.26225e+07	6.12311e+06	7.67527e+07	4.0436e+06	8.34729e+06	7.10077e+06	4.96511e+06	7.33033e+06	5.09585e+06	3.34243	1.7409	0.139128	0.777778	1.16246
Com_11493_pos	Beta-Muricholic acid	C24 H40 O5	408.289	14.494	409.297	No results	No results	Full match	1.82924e+06	1.45904e+06	627624	2.57494e+06	1.62361e+06	1.02082e+06	549347	448114	442728	378091	484398	468393	3.29666	1.721	0.00214804	1	2.00793
Com_7274_pos	KQH	C17 H29 N7 O5	411.223	10.797	412.23	Full match	No results	No results	305771	5.92591e+06	313674	788720	3.1679e+06	197158	814016	170661	945801	773842	387818	580633	2.91309	1.54255	0.525645	0.472222	0.652218
Com_1285_pos	D-Raffinose	C18 H32 O16	526.152	1.42	527.159	Invalid mass	No results	No results	1.26444e+07	2.82934e+07	3.27888e+07	6.96578e+07	4.69688e+06	3.61539e+07	1.87526e+06	3.23693e+07	1.71479e+06	2147566	3.98771e+07	1.21808e+06	2.32614	1.21794	0.0694662	0.777778	1.32014
Com_8112_pos	Cortisol	C21 H30 O5	362.209	11.137	363.217	Full match	No results	Full match	4.6104e+06	3.58096e+06	2.67907e+06	3.21211e+06	2.6098e+06	3.6532e+06	1.00035e+06	1.49295e+06	2.21093e+06	1.0306e+06	1.75439e+06	1.26031e+06	2.32533	1.21743	0.000340813	1	2.02522
Com_3220_pos	D-Panthenol	C9 H19 N O4	205.132	6.329	206.139	Full match	Full match	Full match	2.22239e+07	8.43306e+06	3.38059e+06	1.35015e+07	8.18057e+06	5.22976e+06	2.60149e+06	6.50382e+06	4.16763e+06	3.58609e+06	4.1139e+06	5.26538e+06	2.32292	1.21594	0.0523773	0.805556	1.38123
Com_14904_pos	PC(16:0/16:0)	C40 H80 N O8 P	733.563	12.388	734.57	No results	No results	Full match	86471.5	1.52565e+06	251542	73869.6	181676	70799.9	200964	133641	171904	182367	74008.9	214731	2.24015	1.16359	0.786703	0.555556	0.43244
Com_3276_pos	11汕-Hydroxyandrosterone	C19 H30 O3	324.23	12.506	325.237	Invalid mass	No results	No results	2.15111e+07	1.00052e+07	3.85059e+06	1.56446e+07	1.34607e+07	6.01005e+06	5.06237e+06	6.21521e+06	4.99745e+06	3.15225e+06	8.5239e+06	4.03871e+06	2.20326	1.13964	0.0505724	0.805556	1.3836
Com_12168_pos	Phe-Phe	C18 H20 N2 O3	312.147	9.1	313.155	No results	No results	Full match	1.53763e+06	2.24835e+06	1.06642e+06	2.0534e+06	778964	1.20747e+06	234018	679814	301682	510936	2.08318e+06	257483	2.18637	1.12854	0.0255771	0.861111	1.56221
Com_7454_pos	Sodium [dodecanoyl(methyl)amino]acetate	C15 H29 N O3	271.215	13.878	272.222	Full match	Full match	No results	5.41611e+06	1.71213e+06	1.57524e+06	2.37855e+06	2.30011e+06	1.14863e+06	678071	1.52487e+06	1.22224e+06	1.28394e+06	1.30141e+06	1.0458e+06	2.05925	1.04212	0.0365951	0.888889	1.45168
Com_3438_pos	16-Heptadecyne-1,2,4-triol	C17 H32 O3	306.219	13.712	307.226	Invalid mass	No results	No results	1.99647e+07	1.09149e+07	5.14571e+06	1.13474e+07	1.58977e+07	3.79451e+06	3.06676e+06	7.11218e+06	4.72085e+06	4.64728e+06	8.34752e+06	4.73252e+06	2.0555	1.03949	0.0753769	0.805556	1.26401
Com_18533_pos	7-Hydroxycoumarine	C9 H6 O3	162.031	0.17	163.039	Full match	No results	Full match	176915	942707	60658.8	419063	375043	190078	303561	455009	180604	5510.61	108893	6417.81	2.04196	1.02995	0.170355	0.694444	1.01287
Com_7710_pos	RKK	C18 H38 N8 O4	408.324	15.423	409.331	Invalid mass	No results	No results	5.07098e+06	2.95601e+06	2.50174e+06	3.10329e+06	2.01869e+06	3.8941e+06	1.2467e+06	1.55563e+06	1.30709e+06	1.94356e+06	2.93915e+06	703459	2.01584	1.01138	0.0115969	0.944444	1.65039
Com_4614_pos	All-Trans-13,14-Dihydroretinol	C20 H32 O	288.245	14.936	289.252	No results	No results	Full match	2.36585e+06	1.47121e+06	1.79375e+06	2.03534e+06	1.27437e+06	1.09744e+07	1.56544e+06	1.8508e+06	1.37423e+06	1.48609e+06	2.31109e+06	1.43482e+06	1.98703	0.990613	0.310212	0.638889	0.853108
Com_10237_pos	Cortisone	C21 H28 O5	360.194	10.888	361.201	Full match	No results	No results	2.68646e+06	2.63915e+06	1.44723e+06	2.17515e+06	2.15432e+06	2.62091e+06	941499	1.38195e+06	1.3886e+06	1.06466e+06	1.37656e+06	943577	1.93371	0.951369	0.000419945	1	1.99005
Com_211_pos	Monoolein	C21 H40 O4	356.292	15.163	357.3	Full match	No results	Full match	3.27478e+08	1.74938e+08	167819495	2.45967e+08	1.12973e+08	1.64995e+08	8.00513e+07	1.01588e+08	8.01193e+07	128520598	1.89257e+08	4.02692e+07	1.92669	0.946121	0.0241053	0.861111	1.51434
Com_6926_pos	Cholest-4-en-3-one	C27 H44 O	768.679	16.338	385.347	Invalid mass	No results	No results	2.48221e+06	2.03364e+06	1.93198e+06	1.75387e+06	1.70965e+06	5.42376e+06	1.19845e+06	1.0803e+06	976802	1.72966e+06	2.03699e+06	1.04828e+06	1.90015	0.926112	0.0238901	0.861111	1.51585
Com_6186_pos	Diacetoxyscirpenol	C19 H26 O7	388.155	14.307	389.162	Invalid mass	No results	No results	4.07767e+06	4.07798e+06	1.60327e+06	4.25406e+06	7.34966e+06	1.7851e+06	914976	1.71532e+06	2.43013e+06	1.72063e+06	3.61438e+06	1.86779e+06	1.88757	0.916532	0.0820534	0.777778	1.21713
Com_12223_pos	汐-Ergocryptine	C32 H41 N5 O5	1150.64	6.776	576.326	Invalid mass	No results	No results	537921	2.22993e+06	574825	643356	487473	984442	309064	457348	465192	410311	568366	722129	1.86125	0.896273	0.100133	0.833333	1.20275
Com_11844_pos	(2E)-N-(4-acetamidobutyl)-3-(4-hydroxy-3-methoxyphenyl)prop-2-enamide	C16 H22 N2 O4	328.141	8.102	329.148	Invalid mass	No results	No results	1.73501e+06	2.37672e+06	1.4686e+06	1.9997e+06	869692	1.15369e+06	605508	1.14193e+06	696302	843099	1.22507e+06	685786	1.84763	0.885675	0.0118309	0.916667	1.63498
Com_10649_pos	Thromboxane B2	C20 H34 O6	392.217	13.041	393.225	Invalid mass	No results	No results	266017	264719	299892	985069	320732	2.43177e+06	279324	296481	321272	281094	251494	1.10531e+06	1.80207	0.849658	0.457276	0.583333	0.573829
Com_2253_pos	Dulcitol	C6 H14 O6	182.079	1.357	205.068	No results	No results	Full match	3.68148e+07	2.77878e+07	2.70534e+07	3.05739e+07	2.41612e+07	2.80888e+07	1.26845e+07	2.10436e+07	1.47821e+07	1.91583e+07	1.48269e+07	1.44334e+07	1.80008	0.848062	0.000161143	1	2.07565
Com_3421_pos	Pregnenolone	C21 H32 O2	316.24	13.522	317.247	No results	No results	Full match	2.01526e+07	1.4874e+06	1.88108e+06	2.44093e+06	1.14021e+06	1.39667e+06	5.50664e+06	1.00222e+06	2.87204e+06	3.5595e+06	1.93087e+06	1.07618e+06	1.78705	0.837582	0.844253	0.527778	0.149182
Com_5245_pos	ACar 22:1	C29 H56 N O4	481.414	14.15	482.421	No results	Invalid mass	No results	7.01142e+06	9.3022e+06	4.23541e+06	5.97765e+06	5.80899e+06	8.90846e+06	3.52969e+06	2485221	4.55752e+06	4.97686e+06	5.02491e+06	2.82166e+06	1.76288	0.817936	0.00805626	0.916667	1.67647
Com_14321_pos	GNK	C12 H23 N5 O5	317.167	8	318.174	Invalid mass	No results	No results	438493	1.13143e+06	476474	607864	590698	1.39115e+06	315494	370277	334240	289559	360812	1.06403e+06	1.69547	0.761683	0.0739689	0.888889	1.24038
Com_5186_pos	2-Arachidonyl Glycerol ether	C23 H40 O3	364.295	15.533	365.302	Invalid mass	No results	No results	1.0339e+07	9.90808e+06	8.66709e+06	5.9225e+06	8.60083e+06	6.30054e+06	3.36758e+06	2.55051e+06	6.62902e+06	5.42021e+06	9.01299e+06	3.25976e+06	1.64477	0.717887	0.0337809	0.833333	1.4821
Com_9944_pos	N-{2-[(2-furylmethyl)thio]ethyl}-2-[(3-methoxyphenyl)thio]acetamide	C16 H19 N O3 S2	337.08	7.933	338.087	Full match	No results	No results	1.31452e+06	3.28554e+06	1.86941e+06	2.18909e+06	2.07217e+06	1.36179e+06	1.37189e+06	873551	1.10108e+06	738099	1.36606e+06	2.06483e+06	1.60901	0.686174	0.0393979	0.805556	1.4014
Com_8017_pos	HMK	C17 H30 N6 O4 S	414.207	15.696	415.214	Full match	No results	No results	4.69872e+06	3.44364e+06	3.55338e+06	3.41951e+06	2.84024e+06	4.10668e+06	1.27098e+06	2.11827e+06	3.09948e+06	2.19641e+06	3.41527e+06	1.70274e+06	1.59834	0.676578	0.0175224	0.944444	1.63363
Com_932_pos	Lysopc 18:3	C26 H48 N O7 P	517.314	14.763	518.322	No results	No results	Full match	8.39904e+07	5.70441e+07	4.36048e+07	5.66818e+07	3.52509e+07	5.04862e+07	1.04416e+07	6.01261e+07	3.78225e+07	2.61331e+06	7.38131e+07	1.9969e+07	1.59708	0.675433	0.139485	0.694444	1.23306
Com_13089_pos	PC (18:2e/18:0)	C44 H86 N O7 P	771.61	16.149	772.617	No results	Invalid mass	No results	1.87938e+06	786395	490663	771662	1.62051e+06	586437	231812	866925	312878	463146	1.42404e+06	589212	1.57794	0.65804	0.175116	0.722222	1.00976
Com_4097_pos	LPE 22:5	C27 H46 N O7 P	527.301	14.602	528.309	No results	Full match	No results	1.42065e+07	1.48319e+07	1.05393e+07	1.62243e+07	1.00385e+07	1.12627e+07	6.22299e+06	8.42905e+06	7.19956e+06	9.73279e+06	1.18693e+07	5.43902e+06	1.57699	0.657171	0.00939404	0.916667	1.67775
Com_13814_pos	Gly-Tyr-Ala	C14 H19 N3 O5	309.133	3.583	310.14	No results	No results	Full match	1.12778e+06	1.77651e+06	1.38601e+06	1.50647e+06	1.00003e+06	745729	576855	758482	1.15885e+06	513742	1.17868e+06	609774	1.57255	0.653104	0.037281	0.805556	1.41186
Com_6523_pos	N4-Acetylcytidine	C11 H15 N3 O6	285.096	5.524	286.104	Full match	Full match	Full match	6.92071e+06	7.14019e+06	7.79494e+06	7.04049e+06	5.54906e+06	4.39087e+06	3.15324e+06	2.82489e+06	4.5931e+06	5.49424e+06	3.92913e+06	4.74844e+06	1.56958	0.650381	0.00734107	0.916667	1.74951
Com_2596_pos	1,4-dihydroxyheptadec-16-en-2-yl acetate	C19 H36 O4	310.25	14.593	311.258	Invalid mass	No results	No results	3.08607e+07	2.00241e+07	2.09687e+07	2.05449e+07	1.54678e+07	1.23467e+07	1.00513e+07	1.40242e+07	1.12979e+07	1.42301e+07	1.96386e+07	7.56172e+06	1.56519	0.646342	0.0342956	0.888889	1.42289
Com_1096_pos	7-Ketocholesterol	C27 H44 O2	400.335	15.87	401.342	No results	No results	Full match	3.76082e+07	3.37342e+07	3.95322e+07	3.05037e+07	3.73425e+07	6.54013e+07	2.28893e+07	2.03506e+07	1.99946e+07	2.75136e+07	4.01595e+07	2.54036e+07	1.56177	0.643183	0.0149497	0.861111	1.57966
Com_426_pos	3-[(4-hydroxyphenyl)methyl]-octahydropyrrolo[1,2-a]pyrazine-1,4-dione	C14 H16 N2 O3	260.12	7.16	261.127	Invalid mass	No results	No results	5.43881e+07	4.81151e+07	6.86935e+07	3.10362e+07	2.76405e+07	1.38648e+08	3.31492e+07	5.37161e+07	4.85984e+07	2.46129e+07	2.50729e+07	5.11204e+07	1.55975	0.641313	0.254772	0.694444	0.848035
Com_18959_pos	Phosphopyruvic acid	C3 H5 O6 P	167.982	15.392	168.989	No results	No results	Full match	273227	883107	416459	435419	358083	302482	263945	317591	339765	196668	429391	169646	1.55432	0.636284	0.0963855	0.777778	1.17099
Com_5432_pos	12-Oxo phytodienoic acid	C18 H28 O3	292.203	11.927	293.21	Full match	No results	No results	2.06591e+06	9.91297e+06	2.5993e+06	3.39664e+06	5.59235e+06	1.63738e+06	2.57352e+06	2.05638e+06	1.63509e+06	3.76037e+06	2.11883e+06	4.10972e+06	1.55067	0.632896	0.372985	0.638889	0.811803
Com_3060_pos	Pleuromutilin	C22 H34 O5	756.487	14.45	379.251	Invalid mass	No results	No results	1.23804e+07	2.20527e+07	2.23578e+07	1.79938e+07	1.5406e+07	1.35117e+07	1.53274e+07	1.37667e+07	9.68926e+06	9.83786e+06	7.95144e+06	1.03557e+07	1.54945	0.631761	0.0116628	0.888889	1.72558
Com_1598_pos	5'-S-Methyl-5'-thioadenosine	C11 H15 N5 O3 S	297.09	6.909	298.097	Full match	Full match	Full match	4.82644e+07	4.62851e+07	4.43605e+07	5.6407e+07	1.99352e+07	3.22136e+07	2.55905e+07	3.02044e+07	2.67631e+07	3.07971e+07	2.78256e+07	1.91855e+07	1.54313	0.62586	0.0537188	0.861111	1.37265
Com_5193_pos	Indirubin	C16 H10 N2 O2	262.074	12.226	263.081	Full match	No results	No results	6.95453e+06	1.07675e+07	6.58061e+06	8.66421e+06	6.26399e+06	4.0126e+06	3.95671e+06	4.70342e+06	4.73198e+06	4.09029e+06	8.021e+06	3.02894e+06	1.51559	0.599884	0.0519346	0.805556	1.33191
Com_15576_pos	4-oxo-5-phenylpentanoic acid	C11 H12 O3	209.105	8.043	210.112	Invalid mass	No results	No results	1.05942e+06	1.39431e+06	888235	1.1959e+06	1.08399e+06	802234	754924	823776	691825	634101	804959	535967	1.51313	0.597538	0.00327095	0.944444	1.80736
Com_748_pos	LPE 20:4	C25 H44 N O7 P	501.286	14.478	502.293	No results	Full match	No results	7.26229e+07	1.03109e+08	8.09612e+07	8.88716e+07	8.03066e+07	8.73033e+07	4.95396e+07	6.23522e+07	4.67816e+07	6.18191e+07	7.9306e+07	3.9701e+07	1.51156	0.596039	0.00590329	0.972222	1.79806
Com_1476_pos	2-(tert-butyl)-1,3-thiazolane-4-carboxylic acid	C8 H15 N O2 S	189.082	8.635	190.09	Full match	No results	No results	2.31439e+07	2.36177e+07	3.06368e+07	1.89507e+07	1.48611e+07	5.00287e+07	1.56479e+07	2.06647e+07	1.77383e+07	1.64566e+07	1.49766e+07	2.11949e+07	1.51144	0.595925	0.104866	0.777778	1.19663
Com_20089_pos	5,5-dimethyl-3-morpholinocyclohex-2-en-1-one	C12 H19 N O2	209.142	10.234	210.149	Full match	No results	No results	159585	257068	207237	185697	179517	628689	118814	232788	193250	215611	152805	159718	1.50775	0.592396	0.220275	0.666667	0.907101
Com_4033_pos	ACar 20:0	C27 H54 N O4	455.398	14.093	456.405	No results	Invalid mass	No results	1.14749e+07	1.379e+07	8.55719e+06	1.26633e+07	9.1667e+06	1.36131e+07	8.46558e+06	5.85973e+06	7.17702e+06	9.30845e+06	8.99786e+06	6.25803e+06	1.50359	0.588407	0.00547624	0.916667	1.73088
Com_1237_pos	PC (17:0/17:1)	C42 H82 N O8 P	759.572	15.534	760.579	No results	Invalid mass	No results	860917	4.70304e+07	7.92399e+07	6.47394e+07	4.65615e+07	3.69344e+07	4.81056e+07	6.46271e+07	9.35276e+06	1.56024e+07	2.11161e+07	2.44765e+07	1.50243	0.587299	0.92857	0.666667	0.316089
Com_6687_pos	Asp-Phe methyl ester	C14 H18 N2 O5	294.122	7.061	295.129	No results	No results	Full match	3.22126e+06	6.91079e+06	4.82695e+06	4.25845e+06	3.45781e+06	2.94908e+06	2.07934e+06	2.1972e+06	4.25448e+06	2.31291e+06	3.89585e+06	2.31923e+06	1.5021	0.586981	0.0494909	0.833333	1.33994
Com_8137_pos	Isoproterenol	C11 H17 N O3	211.121	8.541	212.128	No results	No results	Full match	1.1037e+06	1.06787e+06	689244	746950	917267	4.01585e+06	873786	1.08711e+06	1.12793e+06	939770	761819	904037	1.49986	0.584827	0.498442	0.5	0.55597
Com_3819_pos	7Z, 10Z, 13Z, 16Z, 19Z-docosapentaenoic acid	C22 H34 O2	330.257	15.228	369.221	No results	No results	Full match	1.68616e+07	1.23481e+07	9.26108e+06	1.09333e+07	8.1261e+06	6.03657e+06	3.78688e+06	5.05304e+06	1.15736e+07	6.83835e+06	7.76356e+06	7.60573e+06	1.49144	0.576702	0.0856206	0.805556	1.20237
Com_390_pos	Avocadyne 1-acetate	C19 H34 O4	308.235	14.956	309.242	Invalid mass	No results	No results	1.49074e+08	9.11756e+07	4.07765e+07	7.39035e+07	1.67299e+08	3.07957e+07	3.40711e+07	9.98656e+07	6.30511e+07	3.63256e+07	8.8968e+07	4.86458e+07	1.49093	0.576208	0.38366	0.638889	0.662963
Com_5007_pos	Propionyl-L-carnitine	C10 H19 N O4	217.132	8.416	218.139	No results	No results	Full match	2.58418e+06	2.706e+06	2.21797e+06	2.83519e+06	2.64703e+06	9.57277e+06	1.9737e+06	2.89188e+06	3.20994e+06	2.03537e+06	2.07067e+06	2.9835e+06	1.48784	0.573217	0.30905	0.583333	0.792854
Com_6341_pos	Maltopentaose	C30 H52 O26	850.259	1.449	851.266	Invalid mass	No results	No results	1.45897e+06	7.59433e+06	6.04644e+06	3.87148e+06	3.2907e+06	3.17858e+06	1.33862e+06	5.02577e+06	1.44578e+06	2.99427e+06	3.75326e+06	2.60969e+06	1.48191	0.567457	0.265522	0.75	0.816267
Com_223_pos	Phosphoethanolamine	C2 H8 N O4 P	141.019	1.559	142.026	No results	No results	Full match	3.09275e+08	195125700	3.02261e+08	2.85889e+08	1.83293e+08	246309045	2.02612e+08	1.49801e+08	2.07111e+08	146827521	7.74404e+07	2.43788e+08	1.4813	0.566863	0.0535735	0.833333	1.43274
Com_6955_pos	2-Methylbutyroylcarnitine	C12 H23 N O4	245.163	10.26	246.17	No results	No results	Full match	1.78287e+06	2.5285e+06	1.60042e+06	1.71917e+06	1.94513e+06	5.38824e+06	1.49889e+06	2.10723e+06	1.92168e+06	1.61811e+06	1.35725e+06	1.60045e+06	1.48109	0.566656	0.176367	0.75	1.01005
Com_4236_pos	2-Oxindole	C8 H7 N O	133.053	8.888	134.06	Full match	No results	Full match	9.15406e+06	1.0848e+07	5.74428e+06	4.82967e+06	7.52056e+06	1.26363e+07	3.30569e+06	3.03772e+06	9.0503e+06	4.96491e+06	7.44412e+06	6.45124e+06	1.48108	0.566647	0.109349	0.777778	1.14969
Com_1866_pos	UR-144 N-Heptyl analog	C23 H33 N O	339.252	8.35	340.26	Invalid mass	No results	No results	4.56428e+07	9.94143e+06	3.58869e+06	3.26288e+07	1.27096e+07	5.32858e+06	1.62826e+06	2.59852e+07	7.93774e+06	2.12041e+07	1.41726e+07	3.45787e+06	1.47662	0.562302	0.532072	0.611111	0.514499
Com_604_pos	(2E,4E)-N-(2-methylpropyl)dodeca-2,4-dienamide	C16 H29 N O	251.225	13.052	252.232	Full match	No results	No results	2.47733e+07	3.77406e+07	2.21322e+07	3.18732e+07	2.75698e+07	1.04106e+08	2.31446e+07	3.18641e+07	3.04803e+07	2.40789e+07	2.5403e+07	3.42796e+07	1.46644	0.552315	0.371845	0.611111	0.73
Com_7579_pos	Isobutyryl carnitine	C11 H21 N O4	231.147	8.927	232.154	No results	No results	Full match	1.26861e+06	1.53293e+06	1.18123e+06	1.26484e+06	1.19405e+06	4.58368e+06	952214	1.51472e+06	1.49791e+06	1.19405e+06	1.00372e+06	1.39537e+06	1.45877	0.54475	0.323498	0.388889	0.764556
Com_3325_pos	PC (14:0e/3:0)	C25 H52 N O7 P	509.348	15.018	510.355	No results	Full match	Full match	1.50397e+07	1.03868e+07	7.62347e+06	1.14511e+07	6.418e+06	1.84249e+07	5.39797e+06	9.3161e+06	6.90271e+06	8.72868e+06	1.39774e+07	3.28515e+06	1.45656	0.542566	0.149556	0.75	1.11132
Com_674_pos	8-Aminooctanoic acid	C8 H17 N O2	159.126	1.455	160.133	No results	No results	Full match	1.09597e+08	5.06625e+07	4.89653e+07	1.02794e+08	4.27688e+07	4.25324e+07	4.58799e+07	4.12259e+07	4.72594e+07	4.13761e+07	4.70855e+07	5.03808e+07	1.45428	0.540306	0.163604	0.75	1.06754
Com_12041_pos	DL-汐-Aminocaprylic acid	C8 H17 N O2	159.126	8.893	160.133	Full match	No results	Full match	1.69953e+06	2.29564e+06	1.87948e+06	1.86075e+06	1.82297e+06	1.38978e+06	974518	1.39132e+06	1.30652e+06	1.04644e+06	1.55294e+06	1.30407e+06	1.44515	0.531215	0.00367623	0.944444	1.78027
Com_2191_pos	2-hydroxy-6-[(8Z,11Z)-pentadeca-8,11,14-trien-1-yl]benzoic acid	C22 H30 O3	342.217	13.971	343.224	Invalid mass	No results	No results	3.80873e+07	2.62632e+07	3.28841e+07	3.91689e+07	2.22985e+07	3.22828e+07	1.49949e+07	2.50746e+07	2.58132e+07	1.77239e+07	2.58407e+07	2.3006e+07	1.4419	0.527975	0.0174245	0.888889	1.5786
Com_5060_pos	PE (19:2/19:2)	C43 H78 N O8 P	767.547	16.458	768.555	No results	Full match	No results	1.27328e+06	1.12535e+07	4.639e+06	1.08259e+06	3.64866e+06	2.78718e+06	4.4605e+06	5.30159e+06	1.58877e+06	1.53857e+06	1.73402e+06	2.50828e+06	1.44085	0.526922	0.680479	0.527778	0.408409
Com_77_pos	Docosapentaenoic acid	C22 H34 O2	330.256	15.212	331.263	Full match	No results	Full match	1191145822	1051191477	9.99757e+08	9.01082e+08	7.68631e+08	6.3848e+08	5.44564e+08	4.95169e+08	7.70574e+08	7.17005e+08	8.72882e+08	4.67535e+08	1.43502	0.521076	0.0254947	0.861111	1.48625
Com_2089_pos	SM (d22:1/14:0)	C41 H83 N2 O6 P	730.6	16.566	731.608	No results	Full match	No results	2.11572e+07	3.15151e+07	4.75282e+07	3.24754e+07	2.56995e+07	2.10909e+07	2.77955e+07	3.85286e+07	1.1321e+07	1.57254e+07	1.65444e+07	1.52649e+07	1.43367	0.51971	0.10109	0.777778	1.22763
Com_4206_pos	PE (18:0/20:5)	C43 H76 N O8 P	765.531	14.901	766.539	No results	Full match	No results	3.26617e+06	1.51318e+07	1.40059e+07	1.51392e+07	8.37119e+06	6.96791e+06	1.28655e+07	1.28942e+07	3.92156e+06	3.8681e+06	3.94187e+06	6.8113e+06	1.41938	0.505258	0.310476	0.722222	0.832995
Com_11035_pos	morphine-d3	C17 H16 [2]H3 N O3	288.151	8.381	289.158	Invalid mass	No results	No results	1.01549e+06	1.33307e+06	2.66786e+06	608456	1.47275e+06	2.22592e+06	1180990	797862	1.01442e+06	768912	387021	2.43398e+06	1.41627	0.502094	0.263436	0.722222	0.964112
Com_4106_pos	3-(2-methylpropyl)-octahydropyrrolo[1,2-a]pyrazine-1,4-dione	C11 H18 N2 O2	232.121	7.901	233.128	Invalid mass	No results	No match	9.42821e+06	9.40709e+06	1.06685e+07	1.10706e+07	9.17357e+06	4.76364e+06	4.54416e+06	5.09578e+06	6.274e+06	3.15975e+06	5.35582e+06	1.41378e+07	1.41341	0.499183	0.10967	0.75	1.14844
Com_19229_pos	Asp-Phe	C13 H16 N2 O5	280.106	8.797	281.113	No results	No results	Full match	814071	582862	432067	726361	419320	471591	367337	499028	458683	295767	438785	380489	1.41236	0.498103	0.0421859	0.805556	1.43383
Com_15659_pos	Cholesterol	C27 H46 O	386.355	16.046	387.362	No results	No results	Full match	514636	902120	729452	452633	814126	1.15785e+06	359478	233881	561251	938753	812346	344834	1.40617	0.491772	0.156303	0.722222	1.04302
Com_10806_pos	Vitamin E Acetate	C31 H52 O3	472.387	12.649	473.394	Invalid mass	No results	No results	774230	836966	851752	509268	734293	2.36816e+06	748757	748504	718574	751176	584177	785618	1.40072	0.486171	0.370866	0.694444	0.684901
Com_11086_pos	PC (19:0/19:1)	C46 H90 N O8 P	815.634	16.135	816.642	No results	Invalid mass	No results	1.54983e+06	1.07091e+06	351176	803207	2.50504e+06	764763	588378	1.21504e+06	635294	713641	1.43867e+06	452932	1.39671	0.482029	0.483175	0.666667	0.547439
Com_2472_pos	1-(3,4-dimethoxyphenyl)ethan-1-one oxime	C10 H13 N O3	173.105	7.789	174.113	Invalid mass	No results	No match	1.32412e+07	1.06103e+07	1.12637e+07	1.07085e+07	9.88482e+06	2.88106e+07	6.80138e+06	1.16523e+07	1.20027e+07	7.25733e+06	8.12017e+06	1.4852e+07	1.39273	0.477917	0.192972	0.638889	0.971941
Com_2998_pos	T-2 Triol	C20 H30 O7	364.191	15.672	365.199	Invalid mass	No results	No results	2.24095e+07	1.94652e+07	2.49582e+07	1.76628e+07	2.02561e+07	2.13724e+07	1.05973e+07	1.19615e+07	1.82545e+07	13295435	1.73286e+07	19478717	1.38726	0.472237	0.0176394	0.916667	1.61742
Com_105_pos	1-[(3S)-3-(1,3-Benzoxazol-2-yl)-1-pyrrolidinyl]-3-methoxy-1-propanone	C15 H18 N2 O3	274.135	8.212	275.142	Invalid mass	No results	No results	3.52042e+08	2.62259e+08	4.666e+08	1.93177e+08	193218655	7.18178e+08	2.30496e+08	3.28189e+08	2.91428e+08	1.36858e+08	1.55436e+08	4.41886e+08	1.37946	0.464108	0.332458	0.666667	0.718718
Com_8298_pos	5,8-dihydroxy-10-methyl-5,8,9,10-tetrahydro-2H-oxecin-2-one	C10 H14 O4	215.116	8.342	216.123	Invalid mass	No results	No results	1.0184e+06	1.17002e+06	1.0428e+06	1.12674e+06	1.02471e+06	3.86925e+06	885234	1.28405e+06	1.3005e+06	943262	985695	1.3443e+06	1.37207	0.456353	0.450567	0.416667	0.628812
Com_153_pos	PC (17:1/17:1)	C42 H80 N O8 P	757.563	15.615	758.57	No results	Full match	No results	1.11639e+08	4.95536e+08	5.41747e+08	4.41253e+08	3.21808e+08	2.58573e+08	4.65678e+08	5.49204e+08	1.30391e+08	1.21634e+08	1.11511e+08	2.07992e+08	1.36822	0.4523	0.300292	0.638889	0.871826
Com_2865_pos	Cytidine 5'-diphosphocholine	C14 H26 N4 O11 P2	488.108	1.58	489.115	Full match	No results	Full match	2.52649e+07	1.74905e+07	2.05339e+07	2.50418e+07	1.52766e+07	2.33233e+07	1.52602e+07	1.43626e+07	1.85739e+07	1.43893e+07	1.63773e+07	1.48937e+07	1.35239	0.43551	0.0165459	0.916667	1.63256
Com_2205_pos	Cholecalciferol	C27 H44 O	384.339	15.745	385.347	Full match	No results	No results	2.31312e+07	1.81237e+07	2.67712e+07	2.04103e+07	2.54801e+07	3.31188e+07	1.34028e+07	1.6514e+07	1.41669e+07	2.04956e+07	2.90553e+07	1.53404e+07	1.34926	0.432164	0.0573974	0.805556	1.31503
Com_3230_pos	(5Z)-3-aminonon-5-enoic acid	C9 H17 N O2	171.126	14.061	172.133	Full match	No results	No results	5.73991e+06	6768530	6.2276e+06	6.54582e+06	5.74571e+06	1.93601e+07	5.88093e+06	7.07698e+06	7.08974e+06	5.08085e+06	5.41892e+06	6.82805e+06	1.34815	0.430979	0.37505	0.527778	0.705838
Com_5430_pos	PC (15:0/16:0)	C39 H78 N O8 P	719.547	15.71	720.554	No results	Full match	No results	4.43142e+06	9.15192e+06	1.03113e+07	8.78532e+06	6.26972e+06	6.34529e+06	6.94491e+06	7.97347e+06	4.4824e+06	3.73813e+06	5.10577e+06	5.46237e+06	1.34378	0.426302	0.124249	0.75	1.11494
Com_7819_pos	PE (18:1/18:2)	C41 H76 N O8 P	741.531	15.31	742.537	No results	Full match	No results	1.10903e+06	5.1508e+06	4.52713e+06	3.77882e+06	2.72594e+06	2.53509e+06	3.68104e+06	4.91512e+06	1.31316e+06	1.6031e+06	1.24435e+06	2.00097e+06	1.34349	0.425981	0.336288	0.666667	0.820723
Com_20921_pos	L-Thyroxine	C15 H11 I4 N O4	776.683	10.391	777.69	No results	No results	Full match	263983	128494	114874	666306	95373.3	59565.4	76810.4	166477	454996	75015.3	84576.5	131918	1.3423	0.424705	0.690626	0.555556	0.339721
Com_1566_pos	O-Acetyl-L-carnitine	C9 H17 N O4	203.116	9.501	204.123	No results	No results	Full match	53859215	3.60732e+07	2.8016e+07	37745401	2.96303e+07	3.32085e+07	2.58299e+07	2.56776e+07	2.98408e+07	2.22694e+07	2.93153e+07	30087139	1.34053	0.422798	0.0348344	0.861111	1.49521
Com_1021_pos	Lithocholic acid	C24 H40 O3	358.287	15.696	359.295	Invalid mass	No results	No results	7.86852e+07	4.98258e+07	6.28419e+07	4.55494e+07	4.64473e+07	6.56935e+07	3.15227e+07	2.69441e+07	6.57925e+07	4.91921e+07	5.0421e+07	3.66686e+07	1.33969	0.421895	0.0846633	0.722222	1.21717
Com_1142_pos	DL-Dipalmitoylphosphatidylcholine	C40 H80 N O8 P	733.564	16.712	734.57	Full match	Full match	Full match	4.22585e+07	4.96074e+07	6.53937e+07	4.8109e+07	3.40849e+07	36907834	6.34166e+07	4.3583e+07	9.75572e+06	2.30291e+07	26624186	4.0182e+07	1.33772	0.419781	0.185618	0.722222	1.02296
Com_784_pos	Eicosapentaenoic acid	C20 H30 O2	302.224	13.963	303.232	Full match	Full match	Full match	9.69122e+07	4.72978e+07	7.68951e+07	6.64403e+07	4.53575e+07	5.44433e+07	3.64942e+07	5.97761e+07	4.70258e+07	4.27038e+07	6.07379e+07	4.2883e+07	1.33743	0.419458	0.0983663	0.805556	1.1985
Com_2888_pos	SM (d15:0/19:0)	C39 H81 N2 O6 P	704.584	15.508	705.591	No results	Full match	No results	1.19838e+07	2.7516e+07	2.86721e+07	1.98726e+07	1.86661e+07	1.37606e+07	2.0409e+07	24524372	1.27978e+07	7.65628e+06	1.12509e+07	1.35932e+07	1.33513	0.416983	0.196573	0.722222	0.974631
Com_4941_pos	Glycyl-L-leucine	C8 H16 N2 O3	188.116	6.237	189.123	Full match	Full match	Full match	1.11372e+07	9.56951e+06	1.13465e+07	1.03772e+07	6.50775e+06	7.10324e+06	5.37465e+06	5.70439e+06	9.83145e+06	6.35659e+06	6.66013e+06	8.11881e+06	1.33286	0.414522	0.0583167	0.833333	1.30077
Com_1665_pos	S-Adenosylmethionine	C15 H22 N6 O5 S	398.137	1.371	399.145	Full match	Full match	Full match	5.06273e+07	4.01294e+07	4.34423e+07	4.65112e+07	2.9873e+07	3.72831e+07	2.23661e+07	3.13779e+07	4.09795e+07	2.91304e+07	3.04091e+07	3.2122e+07	1.32986	0.411275	0.0261034	0.833333	1.48231
Com_4365_pos	Allantoin	C4 H6 N4 O3	158.044	1.399	159.051	No results	No results	Full match	7.74314e+06	1.4308e+07	1.11076e+07	9.95238e+06	1.10225e+07	6.68446e+06	7.08255e+06	6.14798e+06	9.55428e+06	7.75535e+06	7.88292e+06	7.3436e+06	1.32887	0.410202	0.0734201	0.777778	1.34822
Com_381_pos	2,4-Dimethylbenzaldehyde	C9 H10 O	134.073	12.097	135.08	Full match	No results	No results	165116107	1.63949e+08	1.96712e+08	188963805	1.26629e+08	1.53511e+08	9.65755e+07	1.58863e+08	1.12744e+08	1.3164e+08	1.66895e+08	8.46234e+07	1.32414	0.405055	0.0466987	0.805556	1.38739
Com_5577_pos	PE (17:0/17:1)	C39 H76 N O8 P	717.532	16.226	718.539	No results	Full match	No results	2.76704e+06	6.72722e+06	6.49478e+06	5.68821e+06	6.03672e+06	4.15717e+06	5.75235e+06	9.47953e+06	2.8193e+06	2.63504e+06	2.71704e+06	679878	1.32338	0.404227	0.225597	0.722222	0.96485
Com_3226_pos	汐-Methylhistamine	C6 H11 N3	125.095	1.244	126.103	Full match	No results	No results	2.21422e+07	2.16207e+07	1.73388e+07	9.29572e+06	1.63169e+07	1.7302e+07	1.28116e+07	1.4291e+07	1.28134e+07	9.47624e+06	1.5068e+07	1.41893e+07	1.32253	0.403296	0.120372	0.833333	1.13313
Com_10338_pos	16,16-Dimethyl prostaglandin A1	C22 H36 O4	386.244	13.7	387.251	Invalid mass	No results	No results	2.38646e+06	2.62031e+06	1.54015e+06	1.81914e+06	2.28697e+06	1.6258e+06	1.7978e+06	640142	2.8367e+06	1.95937e+06	476658	1.57425e+06	1.32245	0.403211	0.195449	0.666667	1.16374
Com_1899_pos	Styrene	C8 H8	104.062	12.095	105.07	No results	No results	Full match	4.39464e+07	4.28094e+07	4.43133e+07	46367488	2.68926e+07	3.60696e+07	2.28787e+07	4.30209e+07	2.68065e+07	2.83377e+07	4.61344e+07	1.51559e+07	1.31845	0.398846	0.122871	0.75	1.1501
Com_5982_pos	N-{4-[(2R,3R)-3-(Hydroxymethyl)-5-oxo-2-morpholinyl]phenyl}acetamide	C13 H16 N2 O4	246.104	9.223	247.111	Invalid mass	No results	No results	3.53543e+06	2.00271e+06	3.94348e+06	2.90885e+06	1.42207e+06	7.08595e+06	1.91832e+06	4.24298e+06	2.27733e+06	1.51358e+06	2.29117e+06	3.69531e+06	1.31118	0.390866	0.478364	0.583333	0.667311
Com_218_pos	Nicotinamide adenine dinucleotide (NAD+)	C21 H27 N7 O14 P2	663.109	1.849	332.562	Full match	Full match	Full match	3.14955e+08	1.40406e+08	2.05496e+08	2.46742e+08	1.03219e+08	1.25931e+08	9.9426e+07	1.98361e+08	1.40628e+08	1.52848e+08	2.13146e+08	6.29855e+07	1.31053	0.390154	0.313449	0.638889	0.783231
Com_6953_pos	DLK	C16 H30 N4 O6	374.22	15.221	375.227	Invalid mass	No results	No results	6.15417e+06	5.27924e+06	4.23389e+06	4.11419e+06	3.78551e+06	2.77187e+06	2.66078e+06	2.81262e+06	1.23288e+06	3.81789e+06	6.00797e+06	3.59368e+06	1.30871	0.388147	0.197509	0.75	0.951758
Com_7524_pos	Isoquinoline	C9 H7 N	129.058	10.363	130.065	Full match	No results	No results	5186728	3.02867e+06	4.97918e+06	5.59763e+06	3.52816e+06	3.79893e+06	4.33617e+06	2.38937e+06	3.61948e+06	2.2301e+06	2.41827e+06	4.96682e+06	1.30857	0.387989	0.122901	0.777778	1.12318
Com_1130_pos	PC (18:4e/2:0)	C28 H50 N O7 P	543.333	14.411	544.34	No results	Full match	Full match	7.30053e+07	4.58789e+07	3.64128e+07	5.36158e+07	3.39581e+07	39893364	3.16314e+07	4.36094e+07	3.32036e+07	3.0797e+07	5.4959e+07	2.21324e+07	1.30708	0.386347	0.144322	0.777778	1.13253
Com_2237_pos	N-lactoyl-phenylalanine	C12 H15 N O4	237.1	9.608	238.107	No results	No results	Full match	3.71055e+07	2.3051e+07	1.92791e+07	2.50019e+07	1.98626e+07	2.19026e+07	1.77813e+07	1.63777e+07	2.28755e+07	1.47446e+07	2.13804e+07	1.93309e+07	1.29969	0.378167	0.0663934	0.833333	1.32622
Com_2444_pos	Leucylproline	C11 H20 N2 O3	228.148	6.594	229.155	Full match	No results	Full match	2.40977e+07	3.0453e+07	2.41289e+07	3.55762e+07	1.94216e+07	1.94015e+07	1.66247e+07	1.97008e+07	2.42883e+07	1.54459e+07	2.90815e+07	1.29741e+07	1.29601	0.374079	0.115693	0.722222	1.15374
Com_180_pos	O-Arachidonoyl ethanolamine	C22 H37 N O2	347.28	14.133	348.287	Invalid mass	No results	No results	1.15217e+08	1.3584e+08	104624136	138594659	1.09118e+08	3.63098e+08	9.78021e+07	1.45972e+08	1.34867e+08	1.10582e+08	1.14152e+08	1.45307e+08	1.29093	0.368405	0.468889	0.527778	0.642947
Com_5540_pos	Gamma-Glu-Leu	C11 H20 N2 O5	260.137	6.337	261.145	No results	No results	Full match	7.60676e+06	9.60409e+06	8.64344e+06	8.22893e+06	6.60744e+06	5.47895e+06	5.12767e+06	5.40518e+06	7.51363e+06	4.85143e+06	8.54146e+06	4.53103e+06	1.28354	0.360133	0.0797027	0.833333	1.23322
Com_3353_pos	Estrone	C18 H22 O2	287.192	13.943	288.199	Invalid mass	No results	No results	1.96687e+07	1.31069e+07	1.29696e+07	1.25638e+07	1.13397e+07	1.81254e+07	6.40881e+06	1.28968e+07	1.72574e+07	7.10364e+06	1.07789e+07	1.39694e+07	1.28297	0.359486	0.154555	0.722222	1.10528
Com_2573_pos	Acetophenone	C8 H8 O	120.057	12.097	121.065	Full match	Full match	No results	3.08458e+07	2.993e+07	3.25582e+07	3.24822e+07	2.34756e+07	2.74398e+07	1.83585e+07	3.0479e+07	2.01079e+07	2.3204e+07	3.14288e+07	1.46799e+07	1.27827	0.354195	0.0760143	0.805556	1.2929
Com_13538_pos	PC (22:5e/18:3)	C48 H82 N O7 P	815.57	15.864	816.576	No results	Invalid mass	No results	1.17274e+06	1.2096e+06	1.78152e+06	900028	1.14023e+06	1.54559e+06	1.15269e+06	1.00275e+06	1.04568e+06	990962	1.00409e+06	876058	1.27625	0.351916	0.0759135	0.833333	1.34234
Com_6537_pos	PC (18:1e/2:0)	C28 H56 N O7 P	549.38	15.474	550.387	No results	Full match	No results	5.64949e+06	5.78848e+06	3.24085e+06	3.12923e+06	4.04133e+06	6.01689e+06	2.11305e+06	4.03115e+06	2.68782e+06	4.54227e+06	7.07426e+06	1.39901e+06	1.27549	0.351047	0.237531	0.694444	0.918865
Com_3871_pos	PC (18:4e/4:0)	C30 H54 N O7 P	571.364	14.952	572.371	No results	Full match	No results	1.65395e+07	1.08368e+07	9.64426e+06	1.03263e+07	5.60214e+06	6.89533e+06	9.83875e+06	6.50126e+06	8.0974e+06	9.9504e+06	7.89144e+06	4.6623e+06	1.27487	0.350351	0.293522	0.694444	0.771858
Com_4767_pos	SM (d20:0/15:1)	C40 H81 N2 O6 P	716.584	15.651	717.592	No results	Full match	No results	5.05541e+06	9.68062e+06	1.39605e+07	7.24644e+06	5.90562e+06	6.93469e+06	8771191	9.80688e+06	4.95787e+06	4.30999e+06	4.73949e+06	5.71658e+06	1.27365	0.348966	0.279715	0.722222	0.852671
Com_2601_pos	Heptadecanoic Acid	C17 H34 O2	292.24	14.326	293.247	Invalid mass	No results	No results	2.46744e+07	1.74359e+07	1.16874e+07	1.91867e+07	1.77163e+07	2.69598e+07	1.38868e+07	1.78816e+07	1.63301e+07	1.4035e+07	1.0357e+07	1.99252e+07	1.27316	0.348419	0.169954	0.722222	0.988946
Com_4636_pos	Glycerophospho-N-palmitoyl ethanolamine	C21 H44 N O7 P	453.286	14.709	454.293	Full match	Full match	Full match	1.06913e+07	1.16758e+07	8.71937e+06	8.97594e+06	7.03742e+06	7.06464e+06	6.38002e+06	6.0707e+06	6.79112e+06	7.18901e+06	1.27565e+07	3.63287e+06	1.26493	0.339053	0.163196	0.777778	1.04537
Com_11148_pos	DL-2-(acetylamino)-3-phenylpropanoic acid	C11 H13 N O3	224.116	7.36	225.123	Invalid mass	No results	No results	944691	2.66737e+06	1.85886e+06	1.3315e+06	1.87256e+06	1.14093e+06	1.23797e+06	1.41077e+06	1.19089e+06	1.17355e+06	1.34305e+06	1.42964e+06	1.26073	0.334262	0.320111	0.583333	0.836181
Com_43_pos	Pantothenic acid	C9 H17 N O5	219.111	6.206	220.118	Full match	Full match	Full match	2096807907	1126718577	1252953526	1776743261	9.83615e+08	1341976885	9.59353e+08	9.90105e+08	1369944046	8.22458e+08	1500897111	1213579618	1.25122	0.323341	0.188835	0.694444	1.0921
Com_6184_pos	Gly-Phe	C11 H14 N2 O3	222.1	6.788	223.108	No results	No results	Full match	7.26308e+06	6.73152e+06	6.24484e+06	7.49104e+06	5.41193e+06	3.92718e+06	3.69428e+06	4.7048e+06	7.33318e+06	3.89678e+06	6.39312e+06	3.61659e+06	1.25071	0.322752	0.159238	0.75	1.02703
Com_3839_pos	PC (15:0/15:0)	C38 H76 N O8 P	705.53	14.536	706.538	No results	Full match	No results	1.10359e+07	1.49946e+07	1.64773e+07	1.21377e+07	1.12564e+07	7.93743e+06	1.38482e+07	1.74236e+07	7.28399e+06	6.0109e+06	5.11888e+06	9.78042e+06	1.24171	0.312324	0.235209	0.694444	0.971136
Com_7153_pos	N1-(2,3-dihydro-1,4-benzodioxin-2-ylmethyl)-2,2-dimethylpropanamide	C14 H19 N O3	249.134	11.073	250.141	Invalid mass	No results	No results	2.5451e+06	1.92952e+06	3.03966e+06	1.35682e+06	1.72372e+06	4.48631e+06	1.34326e+06	1.49469e+06	1.6325e+06	984867	1.23776e+06	5.46506e+06	1.24041	0.310822	0.307109	0.777778	0.754598
Com_202_pos	PC (18:2/18:2)	C44 H80 N O8 P	781.562	15.25	782.569	No results	Full match	No results	6.14427e+07	2.87313e+08	2.30269e+08	1.74235e+08	1.73671e+08	1.47434e+08	3.07547e+08	2.55902e+08	6.90215e+07	7.31904e+07	8.16636e+07	7.99837e+07	1.23874	0.308869	0.381148	0.583333	0.750796
Com_6190_pos	1,3-dipyridin-3-ylpropane-1,3-dione	C13 H10 N2 O2	226.074	8.641	227.082	Full match	No results	No results	3.39109e+06	7.90962e+06	5.75477e+06	5.04493e+06	6.98584e+06	4.06524e+06	4.71113e+06	3.84977e+06	4.24079e+06	4.68158e+06	4.39644e+06	4.89241e+06	1.23828	0.308343	0.247559	0.694444	1.04851
Com_5063_pos	Pantetheine	C11 H22 N2 O4 S	278.13	7.587	279.138	No results	No results	Full match	8.50138e+06	1.02411e+07	7.31406e+06	1.15218e+07	4.18133e+06	8.76778e+06	5.51127e+06	7.52826e+06	7.09398e+06	8.08484e+06	8.69846e+06	3.90657e+06	1.23771	0.307672	0.317155	0.75	0.816347
Com_315_pos	Inosine 5'-Monophosphate	C10 H13 N4 O8 P	348.047	2.008	349.054	No results	No results	Full match	1.19021e+08	1.46528e+08	1.38822e+08	1.85805e+08	1.22959e+08	1.0631e+08	1.1526e+08	9.62716e+07	1.3866e+08	9.27769e+07	2.13722e+08	7.21898e+06	1.23427	0.303659	0.319044	0.722222	0.763095
Com_4783_pos	PC (16:2e/4:0)	C28 H54 N O7 P	547.365	15.105	548.372	No results	Full match	Full match	7.59814e+06	5.11391e+06	4.54491e+06	4.58519e+06	4.90238e+06	1.03621e+07	3.18235e+06	3.41677e+06	4.22232e+06	5.76864e+06	1.10178e+07	2.58635e+06	1.22893	0.297403	0.296274	0.722222	0.86854
Com_123_pos	3-methyl-5-oxo-5-(4-toluidino)pentanoic acid	C13 H17 N O3	257.103	1.571	258.11	Invalid mass	No match	No match	6.75157e+08	4.11947e+08	7.87625e+08	5.19914e+08	4.49571e+08	5.67417e+08	3.55695e+08	5.48734e+08	4.83001e+08	4.14282e+08	5.24479e+08	452475143	1.22779	0.296068	0.146384	0.694444	1.05368
Com_3017_pos	3-(propan-2-yl)-octahydropyrrolo[1,2-a]pyrazine-1,4-dione	C10 H16 N2 O2	196.121	7.624	197.129	Full match	No results	No results	2.45569e+07	2.38147e+07	20575657	2.06666e+07	1.81325e+07	1.98745e+07	1.50025e+07	1.78267e+07	1.9638e+07	1.58575e+07	1.9749e+07	1.60741e+07	1.22538	0.29323	0.0121381	0.944444	1.63508
Com_3_pos	Oleoyl ethylamide	C20 H39 N O	309.303	15.565	310.31	Full match	No results	No results	4081053352	7073870311	5301881391	6620093287	7597329540	16359590245	7150310678	4747652969	5736198739	6333995128	8116037681	6358904478	1.22347	0.290974	0.598541	0.555556	0.41426
Com_1761_pos	2-Hydroxy-6-Aminopurine	C5 H5 N5 O	151.049	1.948	152.057	No results	No results	Full match	3.98439e+07	3.00461e+07	5.69387e+07	3.82852e+07	2.36395e+07	24640852	2.74773e+07	3.05459e+07	2.91162e+07	2.61516e+07	2.99915e+07	3.11507e+07	1.22336	0.290847	0.309422	0.611111	0.779413
Com_170_pos	Guanosine monophosphate	C10 H14 N5 O8 P	363.058	1.939	364.065	No results	No results	Full match	4.33648e+08	2.6832e+08	4.59427e+08	2.87964e+08	2.11245e+08	2.90902e+08	2.01432e+08	2.9091e+08	249558709	1.90468e+08	2.39449e+08	426571170	1.22092	0.287968	0.267216	0.722222	0.823813
Com_6070_pos	(9cis)-Retinal	C20 H28 O	284.214	13.949	285.221	Full match	No results	Full match	7.36816e+06	6.01248e+06	6.49063e+06	5.7568e+06	4.13548e+06	6.90727e+06	3.68979e+06	5.21976e+06	5.17088e+06	4.53689e+06	6.87116e+06	4.61182e+06	1.21829	0.284855	0.123115	0.777778	1.22313
Com_5311_pos	5汐-Dihydrotestosterone	C19 H30 O2	290.224	13.894	291.232	Full match	No results	Full match	5.3576e+06	6.70823e+06	8.27851e+06	6.26969e+06	3.83709e+06	8.35453e+06	4.23577e+06	4.58059e+06	4.13107e+06	3.29752e+06	6.46659e+06	9.28437e+06	1.21283	0.278379	0.281367	0.666667	0.869178
Com_7838_pos	PC (9:0/9:0)	C26 H52 N O8 P	537.343	13.493	538.35	No results	Full match	No results	4.09357e+06	3.26603e+06	5.77986e+06	4.43746e+06	3.47681e+06	2.33553e+06	3.3665e+06	2.89124e+06	2.13593e+06	3.35608e+06	3.35604e+06	4.2729e+06	1.20696	0.271376	0.303593	0.694444	0.838075
Com_4911_pos	Bitertanol	C20 H23 N3 O2	337.179	15.509	338.186	Full match	No results	No results	9.79234e+06	1.16963e+07	1.18279e+07	1.01008e+07	9.54937e+06	6.55757e+06	4.95695e+06	7.33595e+06	1.0904e+07	9.57667e+06	7.51138e+06	9.05006e+06	1.20653	0.270868	0.194109	0.75	0.980155
Com_1478_pos	LPE 18:1	C23 H46 N O7 P	479.301	14.836	480.309	No results	Full match	Full match	5.22684e+07	5.94644e+07	2.4723e+07	5.97477e+07	4.25466e+07	4.72203e+07	3.23949e+07	4.53979e+07	3.41401e+07	4.10511e+07	5.83596e+07	2.63512e+07	1.2031	0.266755	0.337626	0.722222	0.838244
Com_2509_pos	D-Galactosamine	C6 H14 Cl N O5	215.056	1.564	216.063	No results	No results	Full match	2.82769e+07	2.45916e+07	3.40918e+07	2.63015e+07	2.81165e+07	2.83666e+07	1.55622e+07	2.81492e+07	2.56901e+07	2.05415e+07	2.70555e+07	2.45891e+07	1.19887	0.261672	0.0936381	0.833333	1.2145
Com_7019_pos	Val-Ser	C8 H16 N2 O4	204.111	1.445	205.119	No results	No results	Full match	5.10518e+06	6.32464e+06	3.98122e+06	5.99729e+06	3.826e+06	4.54297e+06	2.32343e+06	3.94347e+06	4.10826e+06	3.41902e+06	5.56666e+06	5.51176e+06	1.19719	0.259656	0.231705	0.694444	1.02513
Com_2267_pos	(2E,4E)-N-(2-methylpropyl)deca-2,4-dienamide	C14 H25 N O	223.193	13.665	224.201	Full match	No results	No results	1.19934e+07	1.34283e+07	9.84389e+06	1.62015e+07	1.2308e+07	3.19605e+07	1.25205e+07	1.42862e+07	1.40513e+07	1.12261e+07	14722942	1.33043e+07	1.19503	0.257048	0.585262	0.527778	0.617184
Com_3923_pos	Porphobilinogen	C10 H14 N2 O4	226.095	5.956	227.103	No results	No results	Full match	1.62502e+07	1.00139e+07	1.05156e+07	1.0347e+07	6.3241e+06	6.3264e+06	5.81394e+06	1.17328e+07	9.51144e+06	6.58252e+06	9.13868e+06	7.29364e+06	1.1938	0.255564	0.422127	0.638889	0.707704
Com_534_pos	Methionine	C5 H11 N O2 S	149.051	1.618	150.058	No results	No results	Full match	1.31462e+08	1.19805e+08	1.23739e+08	120041242	9.91436e+07	1.05869e+08	8.79404e+07	8.49499e+07	1.15999e+08	8.49995e+07	1.12718e+08	1.01102e+08	1.19117	0.252375	0.0343696	0.861111	1.45059
Com_5858_pos	Methyl indole-3-acetate	C11 H11 N O2	189.079	10.36	190.086	Full match	Full match	Full match	6.63847e+06	3.42681e+06	5.22622e+06	7.59508e+06	3.72383e+06	4.18589e+06	5.58825e+06	2.59532e+06	4.57303e+06	2.48406e+06	2.80315e+06	7.81855e+06	1.19078	0.251903	0.357064	0.638889	0.686926
Com_11920_pos	Phe-Pro	C14 H18 N2 O3	262.131	7.228	263.139	No results	No results	Full match	1.43044e+06	2.34164e+06	1.7557e+06	1.88148e+06	1.4772e+06	1.04561e+06	896773	1.49141e+06	2.10076e+06	1.17085e+06	1.93758e+06	766291	1.18753	0.24796	0.327654	0.611111	0.739007
Com_2984_pos	(2R)-2-[(2R,5S)-5-[(2S)-2-hydroxybutyl]oxolan-2-yl]propanoic acid	C11 H20 O4	216.136	10.313	217.143	Full match	No results	Full match	2.49824e+07	2.24669e+07	2.10299e+07	2.15479e+07	2.3394e+07	1.67871e+07	1.50587e+07	2.14381e+07	1.63105e+07	1.8973e+07	1.84134e+07	1.97222e+07	1.18462	0.244421	0.052389	0.861111	1.34134
Com_388_pos	Cuminaldehyde	C10 H12 O	148.089	12.7	149.096	Full match	No results	No results	1.52169e+08	147377471	2.0038e+08	1.56233e+08	1.38137e+08	1.25632e+08	1.11325e+08	151817224	1.19278e+08	1.29425e+08	1.52631e+08	1.12128e+08	1.18455	0.244342	0.0828315	0.777778	1.21343
Com_6557_pos	tert-Butyl N-[1-(aminocarbonyl)-3-methylbutyl]carbamate	C11 H22 N2 O3	230.163	6.851	231.17	Full match	No results	No results	5.83928e+06	5.7312e+06	4.15051e+06	6.25296e+06	3.33559e+06	3.72407e+06	1.89351e+06	4.53879e+06	4.50386e+06	3.35125e+06	7.0319e+06	3.26245e+06	1.1811	0.240136	0.334981	0.638889	0.927864
Com_7086_pos	7-methyl-3-nitroimidazo[1,2-a]pyridine	C8 H7 N3 O2	177.054	1.154	178.062	Full match	No results	No results	5.94886e+06	3.8665e+06	5.94592e+06	6.08635e+06	4.87732e+06	4.95543e+06	3.83264e+06	4.97123e+06	4.00443e+06	4.12052e+06	5.11761e+06	4.84506e+06	1.17808	0.23644	0.106712	0.75	1.14933
Com_3636_pos	D-Sphingosine	C18 H37 N O2	299.282	13.195	300.289	Full match	No results	Full match	1.21294e+07	1.11782e+07	8.25925e+06	5.91912e+06	1.10535e+07	1.604e+07	7.19512e+06	5.66652e+06	1.03824e+07	1.16378e+07	1.55985e+07	4.43701e+06	1.17594	0.233817	0.409883	0.666667	0.629981
Com_3283_pos	LPE 18:2	C23 H44 N O7 P	477.286	14.522	478.293	No results	Full match	Full match	1.74769e+07	2.23739e+07	1.97474e+07	2.18856e+07	1.80051e+07	15066889	1.72433e+07	1.74416e+07	1.44341e+07	1.70983e+07	1.7703e+07	1.36088e+07	1.17458	0.232144	0.0694647	0.861111	1.29157
Com_11294_pos	4-Oxoretinol	C20 H28 O2	300.209	13.457	301.216	No results	No results	Full match	2.30532e+06	2.44725e+06	1.77735e+06	2.5247e+06	2.42025e+06	1.57169e+06	1.22317e+06	2.29684e+06	1.84551e+06	1.60256e+06	2.28492e+06	1.85596e+06	1.17442	0.231943	0.213966	0.75	0.935488
Com_1054_pos	Azetidine-2-carboxylic acid	C4 H7 N O2	101.048	1.546	102.055	No results	No results	Full match	5.01037e+07	4.82743e+07	9.04797e+07	5.33277e+07	7.01508e+07	2.61915e+07	3.74488e+07	4.97287e+07	4.8398e+07	6.58736e+07	4.11768e+07	47561046	1.16658	0.222291	0.604034	0.694444	0.789129
Com_1809_pos	gamma-Glutamylglutamine	C10 H17 N3 O6	275.112	1.433	276.119	No results	Full match	No results	4.21603e+07	4.13655e+07	2.75521e+07	4.08475e+07	2.2707e+07	3.73652e+07	1.62628e+07	4.08759e+07	3.18098e+07	2.5872e+07	4.84465e+07	1.85641e+07	1.1659	0.221449	0.350546	0.638889	0.94474
Com_72_pos	N-[2-chloro-6-(trifluoromethoxy)phenyl]-2,2-dimethylpropanamide	C12 H13 Cl F3 N O2	295.059	1.333	296.066	Full match	No results	No results	1225042384	7.72052e+08	1193798355	1021944066	7.90101e+08	1009411815	6.60578e+08	9.08867e+08	997859128	7.13788e+08	1006692063	8.70031e+08	1.16568	0.221169	0.194687	0.777778	1.00457
Com_3855_pos	Cyclic ADP-ribose	C15 H21 N5 O13 P2	541.062	1.828	542.069	Full match	Full match	No results	1.37992e+07	6.43732e+06	9.33919e+06	1.23252e+07	6.27771e+06	7.22859e+06	6.99961e+06	5.41211e+06	3.53735e+06	8.50475e+06	1.70563e+07	6.10057e+06	1.16375	0.218786	0.397187	0.694444	0.692446
Com_5883_pos	D-Galactose	C6 H12 O6	180.063	14.852	181.071	No results	Full match	Full match	8.32464e+06	6.19455e+06	9.39291e+06	7.56147e+06	6.34487e+06	3.9563e+06	3.2199e+06	7.08241e+06	5.23427e+06	5.81784e+06	7.08997e+06	7.48347e+06	1.16274	0.217527	0.415259	0.694444	0.604856
Com_6250_pos	ACar 22:2	C29 H54 N O4	479.398	13.978	480.405	No results	Invalid mass	No results	5.93042e+06	7.15179e+06	4.75164e+06	5.70139e+06	4.45507e+06	6.53756e+06	5.12696e+06	3.14753e+06	6.37468e+06	5.89398e+06	5.42759e+06	3.74456e+06	1.16196	0.216556	0.250146	0.694444	0.844475
Com_5141_pos	3-amino-2-phenyl-2H-pyrazolo[4,3-c]pyridine-4,6-diol	C12 H10 N4 O2	242.08	10.066	243.088	Full match	No results	No results	6.92404e+06	6.10815e+06	7.80245e+06	1.12191e+07	6.98788e+06	7.79293e+06	7.83193e+06	5.16161e+06	5.56803e+06	7.37939e+06	7.36398e+06	7.08214e+06	1.15964	0.213679	0.230979	0.611111	0.8937
Com_576_pos	Inositol	C6 H12 O6	180.063	1.588	181.071	No results	No results	Full match	1.24257e+08	9.90055e+07	1.26242e+08	1.12736e+08	9.02745e+07	1.04077e+08	7.66716e+07	1.15666e+08	9.00094e+07	8.91724e+07	1.03507e+08	9.17943e+07	1.15838	0.212105	0.0892196	0.805556	1.20827
Com_15146_pos	4-(2,3-dihydro-1,4-benzodioxin-6-yl)butanoic acid	C12 H14 O4	222.086	10.757	223.094	Invalid mass	No results	No results	1.30034e+06	1.38176e+06	1.31113e+06	1.36833e+06	1.33802e+06	1.19092e+06	943780	1.0253e+06	1.1293e+06	1.2099e+06	1.27425e+06	1.24026e+06	1.15649	0.209755	0.0253789	0.916667	1.55377
Com_159_pos	PC (14:0e/2:0)	C24 H50 N O7 P	495.332	14.811	496.34	No results	Full match	Full match	5.10603e+08	3.64592e+08	2.64301e+08	3.92632e+08	2.31657e+08	3.8747e+08	2.53617e+08	4.14684e+08	2.43231e+08	3.42923e+08	4.82451e+08	1.31293e+08	1.15151	0.20353	0.421129	0.611111	0.73475
Com_8950_pos	17alpha-Hydroxyprogesterone	C21 H30 O3	330.217	13.9	331.224	Invalid mass	No results	No results	2.64348e+06	801975	2.77387e+06	2.66183e+06	1.48458e+06	2.6423e+06	1.36718e+06	1.26813e+06	1.67843e+06	1.13538e+06	2.32794e+06	3.58753e+06	1.14461	0.194857	0.634698	0.638889	0.456545
Com_4989_pos	1-Methyladenosine	C11 H15 N5 O4	281.112	1.457	282.12	No results	No results	Full match	1.09904e+07	7.62093e+06	9.45203e+06	1.07401e+07	5.13956e+06	9.56291e+06	6.43723e+06	9.16785e+06	8.00513e+06	6.47995e+06	7.96387e+06	8.69937e+06	1.14443	0.194629	0.416697	0.722222	0.801984
Com_230_pos	Spermidine	C7 H19 N3	145.158	1.139	146.165	Full match	No results	Full match	2.79685e+08	3.10838e+08	3.19865e+08	2.64482e+08	2.47725e+08	1.73274e+08	1.74493e+08	2.16549e+08	2.8466e+08	218728985	2.52868e+08	2.49839e+08	1.14224	0.191868	0.299049	0.694444	0.764247
Com_7309_pos	SM (d23:0/12:1)	C40 H81 N2 O6 P	716.583	15.359	717.59	No results	Full match	No results	2.41089e+06	5.85727e+06	4.74374e+06	4.10697e+06	2.76259e+06	2.37689e+06	4.41997e+06	5.07448e+06	2.54173e+06	2.22852e+06	2.42574e+06	2.80462e+06	1.14174	0.191238	0.570444	0.555556	0.471757
Com_2085_pos	2,3-dihydroxypropyl 12-methyltridecanoate	C17 H34 O4	284.235	13.661	285.242	Invalid mass	No results	No results	3.14701e+07	3.57391e+07	3.19037e+07	3.54404e+07	3.92322e+07	1.80052e+07	1.98534e+07	3.38261e+07	2.64237e+07	3.05727e+07	3.00557e+07	2.76444e+07	1.13906	0.187845	0.422609	0.777778	0.639483
Com_7561_pos	Tetradecanedioic acid	C14 H26 O4	258.183	12.225	259.19	No results	No results	Full match	3.34182e+06	5.49901e+06	5.38074e+06	5.0101e+06	4.79873e+06	3.75871e+06	4.45933e+06	3.64585e+06	4.29032e+06	3.9249e+06	5.21001e+06	3.03184e+06	1.13137	0.178077	0.307771	0.694444	0.778526
Com_7536_pos	H-Gly-Pro-OH	C7 H12 N2 O3	172.085	1.454	173.092	No results	No results	Full match	4.95786e+06	5.53516e+06	4.22441e+06	4.64515e+06	3.93206e+06	3.56968e+06	3.36392e+06	4.55069e+06	3.89503e+06	3.45057e+06	4.21154e+06	4.39115e+06	1.12578	0.170922	0.20031	0.75	0.978247
Com_9245_pos	Ursodeoxycholic acid	C24 H40 O4	392.292	15.583	393.299	No results	No results	Full match	3.46374e+06	3.01981e+06	3.9935e+06	3.8688e+06	3.30575e+06	890010	2.13325e+06	2.66572e+06	2.78873e+06	2.62227e+06	3.27802e+06	2.99034e+06	1.12521	0.170197	0.918571	0.805556	0.172254
Com_10_pos	Stearamide	C18 H37 N O	283.287	15.442	284.295	Full match	No results	No results	2807492996	5800414658	4383255825	5423669036	6371800248	7893420607	5361067999	3406217314	4337741700	5092214023	6039789960	4808611193	1.12513	0.170089	0.625646	0.666667	0.382014
Com_8_pos	L-Glutathione (reduced)	C10 H17 N3 O6 S	307.084	1.951	308.091	Full match	Full match	Full match	10074355948	6855209921	8479876545	9232412350	5637976894	6763265888	6674852128	7058982627	6895449171	6646183620	7914956577	6651161972	1.12431	0.169046	0.331927	0.666667	0.812798
Com_10609_pos	(3beta,9xi)-3-(beta-D-Glucopyranosyloxy)-14-hydroxycard-20(22)-enolide	C29 H44 O9	1036.57	9.771	519.293	Invalid mass	No results	No results	814145	2.91706e+06	1.60437e+06	1.48579e+06	1.31896e+06	820449	621842	1.14958e+06	2.05349e+06	1.06292e+06	2.01946e+06	1.07004e+06	1.12328	0.167717	0.718201	0.555556	0.325326
Com_15085_pos	2-(3,4-dimethoxyphenyl)ethanamine	C10 H15 N O2	181.11	9.563	182.118	No results	No results	Full match	651712	790644	664732	707325	693449	1.24769e+06	587327	762171	816131	690505	676923	701937	1.12292	0.167252	0.425779	0.555556	0.647404
Com_4177_pos	Riboflavin	C17 H20 N4 O6	376.138	8.223	377.146	Full match	Full match	Full match	1.389e+07	1.34099e+07	9.24923e+06	1.04241e+07	9.2777e+06	6.83932e+06	8.09632e+06	7.05483e+06	1.42713e+07	7.15297e+06	8.90381e+06	1.08682e+07	1.11967	0.163068	0.466939	0.611111	0.55844
Com_9436_pos	6??-Hydroxytestosterone	C19 H28 O3	304.201	13.64	305.208	Invalid mass	No results	No results	2.79433e+06	2.71558e+06	4.10711e+06	3.36445e+06	2.599e+06	2.66424e+06	2.43126e+06	2.67643e+06	2.32498e+06	2.16949e+06	3.5876e+06	3.16884e+06	1.1153	0.157429	0.327966	0.694444	0.751306
Com_3734_pos	Linoleoyl ethanolamide	C20 H37 N O2	323.282	14.641	324.29	Full match	No results	No results	1.7572e+07	8.60004e+06	5.12084e+06	9.33657e+06	1.27231e+07	1.1741e+07	3.4163e+06	1.40027e+07	1.08232e+07	7.66694e+06	1.47605e+07	7.84099e+06	1.11251	0.15382	0.62122	0.583333	0.661555
Com_40_pos	N-Tetradecanamide	C14 H29 N O	227.225	14.37	228.232	No results	No results	Full match	8.40668e+08	1077783429	9.2883e+08	1110065685	1036462910	1949952084	1021999855	1116714650	1025301485	9.80047e+08	1153018630	9.53372e+08	1.11092	0.151756	0.607237	0.5	0.492293
Com_2722_pos	Androstenedione	C19 H26 O2	286.193	12.183	287.2	Full match	Full match	Full match	1.06552e+07	2.81382e+07	1.81705e+07	8.12139e+06	2.15646e+07	2.40212e+07	1.69004e+07	1.14522e+07	2.80348e+07	1.7874e+07	1.10888e+07	1.43152e+07	1.11043	0.151114	0.791898	0.583333	0.434948
Com_4741_pos	5-Hydroxyindole-3-acetic acid	C10 H9 N O3	191.058	7.046	192.066	Full match	Full match	Full match	1.1979e+07	7.0202e+06	9.91661e+06	1.00179e+07	8.12268e+06	7.84287e+06	7.04924e+06	1.13121e+07	5.97654e+06	8.16829e+06	7.77121e+06	9.22412e+06	1.10904	0.149314	0.393163	0.638889	0.631184
Com_3095_pos	PC (14:1e/3:0)	C25 H50 N O7 P	507.333	14.666	508.34	No results	Full match	No results	2.34221e+07	2.3893e+07	1.86213e+07	2.19601e+07	1.49746e+07	1.50483e+07	2.08049e+07	1.68795e+07	1.68885e+07	2.17095e+07	1.82635e+07	1.1856e+07	1.10825	0.148278	0.426891	0.666667	0.595458
Com_21_pos	Nicotinamide	C6 H6 N2 O	122.048	1.934	123.055	No results	No results	Full match	3622222627	3229286165	4088616458	3592981866	3081721225	2973150895	2508604011	3263201594	3291986125	2442636930	3354402805	3717478596	1.10817	0.148183	0.234338	0.611111	0.902042
Com_3554_pos	L-Leucyl-L-alanine Hydrate	C9 H18 N2 O3	202.132	1.459	203.139	No results	No results	Full match	1.89992e+07	1.04329e+07	1.22552e+07	1.51536e+07	8.5665e+06	1.1309e+07	1.0043e+07	1.22212e+07	1.19929e+07	8.02261e+06	1.24964e+07	1.4464e+07	1.10798	0.147928	0.562911	0.416667	0.722828
Com_7918_pos	10-Nitrolinoleate	C18 H31 N O4	342.252	13.07	343.259	Invalid mass	No results	No results	2.99466e+06	2.69657e+06	1.69017e+06	2.67199e+06	2.12087e+06	4.21707e+06	1.97892e+06	4.1537e+06	2.20475e+06	1.54911e+06	2.21692e+06	2.69195e+06	1.10787	0.147789	0.563518	0.638889	0.708456
Com_6623_pos	PC (18:5e/2:0)	C28 H48 N O7 P	541.317	14.245	542.325	No results	Full match	No results	5.73459e+06	5.54046e+06	6.98743e+06	4.97768e+06	4.22461e+06	5.44579e+06	5.49712e+06	7.01599e+06	3.76554e+06	5.86786e+06	5.03531e+06	2.53295e+06	1.10755	0.14737	0.416807	0.555556	0.630306
Com_3381_pos	5-Hydroxylysine	C6 H15 Cl N2 O3	198.077	1.295	199.085	No results	No results	Full match	1.56754e+07	1.7353e+07	1.68415e+07	1.22693e+07	1.98481e+07	1.30073e+07	1.74235e+07	1.10112e+07	1.64434e+07	1.05671e+07	1.5927e+07	1.48286e+07	1.10202	0.140144	0.396496	0.638889	0.65784
Com_60_pos	Histamine	C5 H9 N3	111.08	1.221	112.087	Full match	Full match	Full match	1461360034	5.87722e+08	1065960605	1638765638	5.69909e+08	8.7467e+08	4.70074e+08	1554573729	6.56331e+08	1131285274	9.61143e+08	8.7294e+08	1.09777	0.134575	0.747112	0.555556	0.371477
Com_6025_pos	Boc-beta-cyano-L-alanine	C9 H14 N2 O4	214.095	1.185	215.103	No results	No results	Full match	4.39623e+06	8.31352e+06	4.18226e+06	3.84784e+06	7.31471e+06	2.8294e+06	4.06086e+06	5.42453e+06	4.03962e+06	4.72823e+06	6.55721e+06	3.40342e+06	1.09464	0.130453	0.827764	0.472222	0.173368
Com_617_pos	Cytidine	C9 H13 N3 O5	243.086	1.455	244.093	Full match	Full match	Full match	1.02645e+08	117262541	113864213	9.10467e+07	1.08293e+08	7.52391e+07	8.35246e+07	7.48419e+07	1.1336e+08	9.0611e+07	9.51516e+07	9.85687e+07	1.09404	0.129667	0.353258	0.722222	0.744084
Com_6531_pos	N6-Acetyl-L-lysine	C8 H16 N2 O3	188.116	1.476	189.124	Full match	Full match	Full match	6.85718e+06	6.88905e+06	6.65229e+06	6.06657e+06	4.95085e+06	5.79735e+06	5.00332e+06	5.74827e+06	6.58891e+06	4.61777e+06	5.62319e+06	6.45268e+06	1.09341	0.128835	0.267126	0.75	0.890245
Com_4940_pos	汐-Linolenoyl ethanolamide	C20 H35 N O2	321.267	14.843	322.274	Full match	No results	No results	2.92223e+06	2.25553e+06	4.50938e+06	1.97278e+06	2.62796e+06	9.75356e+06	3.10361e+06	2.6603e+06	2.15584e+06	4.34218e+06	4.91755e+06	4.82091e+06	1.09277	0.127995	0.908644	0.611111	0.202137
Com_142_pos	2-Arachidonoyl glycerol	C23 H38 O4	378.277	14.679	379.284	Full match	No results	Full match	5.46432e+08	2.98451e+08	4.99417e+08	4.1358e+08	1.91537e+08	2.3017e+08	2.0646e+08	4.93157e+08	2.25052e+08	3.76974e+08	5.91415e+08	105946570	1.09034	0.124774	0.605705	0.583333	0.464767
Com_9588_pos	Normorphine	C16 H17 N O3	271.124	9.573	272.132	Invalid mass	No results	No results	1.89249e+06	3.37416e+06	2.73532e+06	3.62269e+06	1.91843e+06	2.76758e+06	1.70735e+06	3.36979e+06	3.12072e+06	1.68251e+06	2.04748e+06	3.05362e+06	1.08872	0.122639	0.589044	0.611111	0.488253
Com_167_pos	Palmitoyl sphingomyelin	C39 H79 N2 O6 P	702.568	14.439	703.575	Full match	Full match	No results	1.90539e+08	3.126e+08	402638734	3.884e+08	2.32715e+08	1.77435e+08	4.1224e+08	3.33626e+08	1.86828e+08	2.0545e+08	1.20684e+08	3.09089e+08	1.087	0.120354	0.645785	0.555556	0.648652
Com_536_pos	ACar 20:4	C27 H46 N O4	447.335	13.36	448.342	No results	Invalid mass	No results	1.31159e+08	9.72705e+07	9.30143e+07	1.15347e+08	6.7742e+07	8.10207e+07	6.34092e+07	1.01752e+08	1.04342e+08	7.4622e+07	126849874	6.90952e+07	1.08422	0.116655	0.561535	0.583333	0.790119
Com_8320_pos	L-Hydroxylysine	C6 H14 N2 O3	162.1	1.195	163.108	No results	No results	Full match	3.42386e+06	3.03628e+06	3.70758e+06	3.28442e+06	3.07037e+06	2.68143e+06	2.25554e+06	3.21759e+06	4.25409e+06	2.60918e+06	3.0336e+06	2.36274e+06	1.08297	0.114987	0.38416	0.722222	0.65563
Com_4411_pos	Epitestosterone	C19 H28 O2	288.209	12.528	289.216	Full match	Full match	Full match	5.15221e+06	9.92489e+06	9.35833e+06	4.72181e+06	7.38958e+06	7.452e+06	7.55837e+06	3.0911e+06	1.3049e+07	6.51389e+06	4.87252e+06	5.66961e+06	1.07961	0.110506	0.570809	0.583333	0.598072
Com_10324_pos	Xanthosine	C10 H12 N4 O6	284.076	3.629	285.083	No results	No results	Full match	2.52949e+06	2.94197e+06	1.48076e+06	1.50921e+06	2.55285e+06	1.67424e+06	1.54201e+06	1.12894e+06	2.8441e+06	1.70596e+06	2.21198e+06	2.33123e+06	1.07857	0.109117	0.66686	0.555556	0.343542
Com_653_pos	Adenine	C5 H5 N5	135.054	1.788	136.062	Full match	No results	Full match	8.89498e+07	5.8591e+07	8.14245e+07	8.94168e+07	4.95649e+07	6.55561e+07	4.15713e+07	7.43722e+07	6.53865e+07	5.29483e+07	63024302	104789883	1.07812	0.108515	0.57959	0.611111	0.54862
Com_172_pos	(S)-beta-Aminoisobutyric Acid	C4 H9 N O2	103.063	1.469	142.026	No results	No results	Full match	4.51353e+08	1.79485e+08	3.09112e+08	2.86435e+08	1.37986e+08	2.33594e+08	2.10489e+08	4.21115e+08	1.95328e+08	1.4725e+08	1.25701e+08	3.83008e+08	1.0776	0.107823	0.69847	0.583333	0.320075
Com_154_pos	Glycocholic acid	C26 H43 N O6	465.309	12.792	466.316	Full match	No results	No results	3.56191e+08	4.16489e+08	3.32135e+08	2.96548e+08	4.39875e+08	293927050	4.64537e+08	3.46379e+08	2.79705e+08	3.10581e+08	3.49421e+08	2.32728e+08	1.07654	0.106407	0.490251	0.611111	0.613479
Com_4_pos	Hexadecanamide	C16 H33 N O	255.256	14.917	256.263	Full match	No results	No results	7917976772	12232862526	10052448818	11303939794	11541792550	15179983180	11411615998	9135803817	9995544707	10533951630	11697907743	10704184409	1.07483	0.104106	0.57411	0.638889	0.426421
Com_1454_pos	Cysteinylglycine	C5 H10 N2 O3 S	178.041	1.962	179.048	Full match	Full match	Full match	5.19549e+07	3.69348e+07	4.38162e+07	4.84907e+07	2.83822e+07	3.58776e+07	3.2928e+07	3.55323e+07	3.30972e+07	3.25045e+07	5.93616e+07	3.49997e+07	1.07457	0.103758	0.571662	0.694444	0.770714
Com_8279_pos	LPE 22:4	C27 H48 N O7 P	529.314	14.647	530.322	No results	Full match	No results	4.1272e+06	4.45834e+06	2.19817e+06	3.26132e+06	4.06258e+06	2.15765e+06	2.73437e+06	4.04681e+06	3.56823e+06	1.30038e+06	4.26041e+06	2.95515e+06	1.07421	0.10327	0.672123	0.583333	0.580441
Com_207_pos	L-Ascorbate	C6 H8 O6	176.032	1.465	177.039	No results	No results	Full match	3.07888e+08	2.93991e+08	3.87726e+08	2.53636e+08	3.01768e+08	2.33049e+08	2.24554e+08	2.88858e+08	309199837	2.62335e+08	2.56593e+08	3.14552e+08	1.07365	0.10252	0.485234	0.555556	0.59991
Com_2369_pos	N2-Acetyl-L-ornithine	C7 H14 N2 O3	174.1	1.454	175.108	No results	Full match	Full match	3.40461e+07	3.60391e+07	3.75182e+07	2.37361e+07	3.05845e+07	2.64904e+07	2.99545e+07	3.48832e+07	2.70532e+07	3.3081e+07	2.03016e+07	3.02282e+07	1.07358	0.102424	0.5188	0.638889	0.789373
Com_5634_pos	1-adamantyl(piperidino)methanone	C16 H25 N O	247.194	13.621	248.201	Full match	No results	No results	3.72747e+06	4.54584e+06	4.07151e+06	5.81143e+06	4.15143e+06	7.79501e+06	4.11451e+06	6.34213e+06	4.19398e+06	4.32321e+06	4.62525e+06	4.48549e+06	1.07186	0.100116	0.731771	0.555556	0.428673
Com_8005_pos	ACar 24:4	C31 H54 N O4	503.398	13.902	504.405	No results	Invalid mass	No results	4.21495e+06	4.67884e+06	3.25248e+06	2.80453e+06	2.44007e+06	3.51889e+06	2.79358e+06	1.99915e+06	4.5516e+06	3.5819e+06	4.62773e+06	2.00384e+06	1.06913	0.096433	0.599208	0.583333	0.498221
Com_3799_pos	N-Isovalerylglycine	C7 H13 N O3	159.09	6.907	160.097	No results	Full match	Full match	1.12095e+07	1.77338e+07	9.5672e+06	9.52364e+06	1.46133e+07	7.49413e+06	8.88513e+06	1.02449e+07	1.08052e+07	7.77136e+06	1.32627e+07	1.47602e+07	1.06713	0.0937293	0.777535	0.472222	0.280373
Com_210_pos	Phenylacetylglycine	C10 H11 N O3	193.074	8.174	194.081	Full match	Full match	Full match	1.85584e+08	3.41477e+08	3.6464e+08	2.35777e+08	3.20713e+08	2.42848e+08	2.44217e+08	2.21023e+08	2.43815e+08	256005198	3.24527e+08	2.95737e+08	1.06668	0.0931312	0.719667	0.527778	0.372621
Com_4928_pos	N-Acetylglucosamine 1-phosphate	C8 H16 N O9 P	301.056	1.691	302.064	No results	No results	Full match	1.11957e+07	7.82133e+06	6.01642e+06	6.39248e+06	8.82973e+06	5.89599e+06	7.90082e+06	5.52241e+06	7.2504e+06	8.57357e+06	8.10019e+06	5.92031e+06	1.06665	0.0930919	0.70367	0.444444	0.305933
Com_9161_pos	S-(Methyl)Glutathione	C11 H19 N3 O6 S	321.099	6.03	322.107	No results	No results	Full match	1.99282e+06	2.23497e+06	1.73666e+06	2.00927e+06	1.56814e+06	1.93312e+06	1.19915e+06	1.38025e+06	3.55859e+06	1.69324e+06	1.86192e+06	1.06604e+06	1.06653	0.0929218	0.46124	0.75	0.58984
Com_565_pos	Propionylcarnitine	C10 H19 N O4	217.131	1.602	218.139	Full match	Full match	Full match	9.74214e+07	1.12428e+08	8.42432e+07	1.0148e+08	1.44403e+07	1.10702e+08	6.82235e+07	5.78502e+07	9.47264e+07	9.22834e+07	9.79486e+07	7.80129e+07	1.06476	0.0905277	0.789785	0.722222	0.596367
Com_1173_pos	methyl 1-isopropyl-1H-1,2,3-benzotriazole-5-carboxylate	C11 H13 N3 O2	257.054	2.451	258.061	Invalid mass	No results	No results	7.07567e+07	3.07671e+07	5.0062e+07	3.26762e+07	3.64053e+07	2.14648e+07	3.32238e+07	3.46928e+07	5.39288e+07	2.55647e+07	4.0598e+07	4.02957e+07	1.06057	0.0848401	0.955492	0.555556	0.155419
Com_15465_pos	PC (4:0/5:0)	C17 H34 N O8 P	411.203	8.837	412.21	No results	Full match	No results	1.31945e+06	755779	1.44272e+06	1.06505e+06	1.16314e+06	1.18865e+06	1.11106e+06	1.13702e+06	909878	1.02907e+06	1.09367e+06	1.26477e+06	1.05948	0.0833564	0.685323	0.666667	0.340948
Com_727_pos	N6-Succinyl Adenosine	C14 H17 N5 O8	383.108	6.464	384.115	No results	No results	Full match	9.06973e+07	1.03554e+08	8.24179e+07	9.40996e+07	9.20921e+07	4.82206e+07	5.70021e+07	7.5342e+07	9.84233e+07	7.55725e+07	9.31263e+07	8.46396e+07	1.05572	0.0782297	0.768651	0.611111	0.234802
Com_15558_pos	Prostaglandin B2	C20 H30 O4	334.214	12.543	335.221	No results	No results	Full match	1.07747e+06	1.39836e+06	966342	1.38698e+06	1.26747e+06	973267	853254	1.22309e+06	1.0729e+06	1.10264e+06	1.2619e+06	1.18778e+06	1.05496	0.0771902	0.595966	0.611111	0.463903
Com_1698_pos	Uridine 5'-monophosphate	C9 H13 N2 O9 P	324.036	2.039	325.043	No results	Full match	Full match	4.44846e+07	32680278	4.98112e+07	3.12154e+07	3.14373e+07	3.27661e+07	1.72738e+07	5.19794e+07	3.37793e+07	2.9589e+07	4.15231e+07	3.69012e+07	1.05378	0.0755671	0.62815	0.5	0.495868
Com_1766_pos	N6,N6,N6-Trimethyl-L-lysine	C9 H20 N2 O2	188.153	1.311	189.16	Full match	Full match	Full match	4.11682e+07	4.14659e+07	54664887	3.75882e+07	3.53111e+07	3.7208e+07	3.76029e+07	3.53492e+07	4.48646e+07	3.58549e+07	4.24409e+07	3.86858e+07	1.0537	0.0754607	0.559575	0.5	0.438577
Com_6095_pos	4-Pregnen-17alpha,20alpha-Diol-3-One	C21 H32 O3	332.235	12.775	333.242	No results	No results	Full match	4.09738e+06	6.13258e+06	6.12102e+06	6.09607e+06	3.93645e+06	4.10642e+06	4.72676e+06	6.20673e+06	3.4009e+06	7.80751e+06	3.77773e+06	3.09942e+06	1.05069	0.0713316	0.640025	0.583333	0.563595
Com_8077_pos	Desoxycortone	C21 H30 O3	330.219	11.809	331.227	Full match	No results	Full match	2.40927e+06	2.82801e+06	2.97726e+06	3.82787e+06	2.78248e+06	2.94094e+06	1.76711e+06	3.32724e+06	2.21621e+06	4.64399e+06	2.45903e+06	2.50059e+06	1.05035	0.0708723	0.573724	0.638889	0.510212
Com_3801_pos	Glucose 1-phosphate	C6 H13 O9 P	260.03	1.641	261.037	Full match	Full match	Full match	8.79634e+06	1.22461e+07	1.83695e+07	1.20694e+07	1.06424e+07	8.87208e+06	9.02116e+06	1.76834e+07	7.99267e+06	9.40471e+06	9.48586e+06	1.40502e+07	1.04965	0.0699018	0.739145	0.555556	0.316587
Com_9552_pos	Dehydrocholic acid	C24 H34 O5	402.238	12.765	403.245	Invalid mass	No results	No results	1.34056e+06	1.03199e+06	1.5418e+06	1.46533e+06	768507	2.05882e+06	709850	701405	1.3356e+06	745953	1.15344e+06	3.18368e+06	1.04816	0.0678579	0.564226	0.722222	0.539863
Com_12143_pos	Thr-Leu	C10 H20 N2 O4	232.142	1.192	233.15	No results	No results	Full match	2.11804e+06	1.38696e+06	1.27186e+06	1.2893e+06	2.09539e+06	1.17428e+06	1.68299e+06	1.14173e+06	1.27271e+06	1.46121e+06	1.85146e+06	1.49987e+06	1.0478	0.0673571	0.824389	0.5	0.176921
Com_5_pos	Arachidonoyl amide	C20 H33 N O	303.253	15.068	304.261	Invalid mass	No results	No results	8928358905	10374291906	9348915593	10532513880	9441365598	13306169865	8908723337	7561616620	8180472515	13042515264	12382671635	9047006618	1.0475	0.0669565	0.601886	0.694444	0.402723
Com_1_pos	Oleamide	C18 H35 N O	281.272	15.053	282.279	Full match	No results	No results	53282443731	66099814975	58395071543	65629368570	66062168356	85255285567	65530071654	57273593417	55762724025	67962727668	72105471946	58315729222	1.04715	0.0664704	0.618994	0.583333	0.382876
Com_3997_pos	7-Ketolithocholic acid	C24 H38 O4	390.277	13.302	391.284	No results	No results	Full match	7.52231e+06	1.64271e+07	6.39343e+06	9.34554e+06	1.16996e+07	7.23833e+06	7.1087e+06	9.77398e+06	1.0619e+07	1.00462e+07	8.22821e+06	1.02761e+07	1.04592	0.0647759	0.998086	0.555556	0.0680457
Com_26_pos	Creatine	C4 H9 N3 O2	131.069	1.567	132.077	Full match	Full match	Full match	3165985128	2280227833	7.04876e+08	2872136176	2040126776	2026785739	1716291136	2297630662	2179807173	1805842242	2376441105	2146696170	1.04531	0.0639336	0.84913	0.444444	0.598724
Com_1072_pos	Senecionine	C18 H25 N O5	335.175	14.729	336.183	Invalid mass	No results	No results	5.0051e+07	6.82337e+07	6.30188e+07	6.95983e+07	6.73588e+07	6.6592e+07	5.07986e+07	5.90427e+07	6.04636e+07	5.87149e+07	7.32763e+07	6.59475e+07	1.0451	0.0636457	0.545765	0.666667	0.500916
Com_10277_pos	ACar 19:0	C26 H52 N O4	441.382	13.942	442.389	No results	Invalid mass	No results	2.16901e+06	2.96477e+06	2.43424e+06	2.63627e+06	2.2772e+06	2.37109e+06	2.45228e+06	2.2184e+06	2.36758e+06	2.93433e+06	2.5074e+06	1.77489e+06	1.04193	0.0592584	0.58068	0.444444	0.470214
Com_3933_pos	Proline-hydroxyproline	C10 H16 N2 O4	228.111	1.454	229.118	No results	Full match	No results	1.51933e+07	1.21338e+07	1.25419e+07	9.30424e+06	9.19598e+06	7.83504e+06	6.90901e+06	1.16085e+07	1.56626e+07	9.32223e+06	1.00308e+07	1.00413e+07	1.04137	0.0584783	0.765927	0.5	0.298998
Com_1686_pos	1,2-dihydroxyheptadec-16-yn-4-yl acetate	C19 H34 O4	343.272	12.552	344.279	Invalid mass	Invalid mass	No results	5.01723e+07	3.42842e+07	1.76558e+07	3.58952e+07	2.35861e+07	2.34142e+07	2.02679e+07	4.10839e+07	3.03344e+07	3.47013e+07	3.07957e+07	2.0719e+07	1.03994	0.056503	0.95042	0.472222	0.420575
Com_7869_pos	LPC 16:2	C24 H46 N O7 P	491.301	14.093	492.309	No results	Full match	Full match	4.24346e+06	3.74776e+06	4.38284e+06	4.43853e+06	3.0403e+06	3.20563e+06	3.30784e+06	3.2287e+06	4.71287e+06	3.71449e+06	3.48964e+06	3.74908e+06	1.03855	0.0545706	0.698163	0.527778	0.292943
Com_957_pos	Hexanoylcarnitine	C13 H25 N O4	259.178	8.756	260.186	Full match	Full match	No results	7.26213e+07	7.10881e+07	7.99601e+07	8.38757e+07	6.06375e+07	5.23129e+07	6.159e+07	7.27215e+07	6.44861e+07	6.39011e+07	6.53049e+07	7.73235e+07	1.03742	0.0530047	0.743913	0.555556	0.247734
Com_42_pos	Acetyl-L-carnitine	C9 H17 N O4	203.116	1.464	204.123	Full match	Full match	Full match	1644443403	1863904164	2298693919	2027685189	1653827414	1264235621	1264366449	1998925895	1767570937	1544656862	1837045780	1999690173	1.03271	0.0464283	0.810314	0.444444	0.191631
Com_556_pos	2-Amino-1,3,4-octadecanetriol	C18 H39 N O3	317.293	12.247	318.3	Full match	No results	No results	8.00628e+07	5.25122e+07	4.6024e+07	4.70583e+07	4.55251e+07	1.11713e+08	3.25539e+07	92184070	9.57154e+07	4.56232e+07	4.08104e+07	6.40004e+07	1.03238	0.045969	0.835859	0.416667	0.413119
Com_4786_pos	8,15-Dihete	C20 H32 O4	336.229	12.275	337.237	No results	No results	Full match	7.75196e+06	8.89492e+06	8.64061e+06	8.54902e+06	5.8011e+06	9.94762e+06	6.65291e+06	7.29266e+06	8.4134e+06	6.28248e+06	8.38856e+06	1.10421e+07	1.03148	0.0447091	0.758734	0.638889	0.608186
Com_31_pos	L-Glutamic acid	C5 H9 N O4	147.053	1.384	148.06	Full match	Full match	Full match	2744920847	2486023064	2631507121	2530599886	2243638976	2038288659	2083047011	2689577381	2486937756	2246828948	2473362420	2330351295	1.0255	0.0363242	0.693065	0.583333	0.401654
Com_1374_pos	Hypotaurine	C2 H7 N O2 S	109.02	1.391	110.027	Full match	No results	Full match	4.50192e+07	2.47989e+07	4.29941e+07	3.41257e+07	3.14064e+07	5.33489e+07	3.98487e+07	3.24237e+07	4.80428e+07	4.12996e+07	2.84855e+07	3.59655e+07	1.02489	0.0354735	0.958415	0.527778	0.160472
Com_2362_pos	Palmitoylethanolamide	C18 H37 N O2	299.282	13.849	300.289	No results	No results	Full match	1.76063e+07	2.45734e+07	1.57325e+07	2.41473e+07	2.28024e+07	3.03886e+07	1.6733e+07	2.78444e+07	2.443e+07	2.10342e+07	1.94526e+07	2.24826e+07	1.0248	0.035349	0.911049	0.555556	0.279717
Com_201_pos	Hippuric acid	C9 H9 N O3	179.058	7.564	180.066	Full match	No results	Full match	2.08704e+08	3.47963e+08	3.65978e+08	2.54639e+08	2.94827e+08	2.70344e+08	2.45904e+08	2.75076e+08	3.11621e+08	2.29761e+08	3.17529e+08	3.26394e+08	1.0212	0.0302627	0.910426	0.472222	0.0925851
Com_45_pos	ethyl 4-amino-2-(methylsulfanyl)-1,3-thiazole-5-carboxylate	C7 H10 N2 O2 S2	218.019	1.326	219.027	Full match	No results	No results	1708107215	1836822312	2407289074	1776173600	1619493667	1373678609	1460084486	1862126694	1848827768	1463352895	2029908379	1835787412	1.02109	0.0301141	0.883335	0.583333	0.209134
Com_237_pos	DL-Citrulline	C6 H13 N3 O3	175.096	1.374	176.103	No results	No results	Full match	209283358	2.7179e+08	3.15027e+08	2.35733e+08	1.79924e+08	2.03831e+08	2.52736e+08	2.22633e+08	214519246	2.37208e+08	2.33598e+08	2.26382e+08	1.02056	0.0293543	0.966533	0.555556	0.140791
Com_185_pos	octadec-9-ynoic acid	C18 H32 O2	297.267	13.756	298.274	Invalid mass	No results	No results	2.09076e+08	1.90204e+08	2.04184e+08	2.26706e+08	184372339	3.4092e+08	1.62396e+08	249042709	230629553	1.85588e+08	2.05064e+08	3.02696e+08	1.01501	0.0214952	0.925629	0.527778	0.463938
Com_87_pos	2-Hydroxycinnamic acid	C9 H8 O3	164.047	2.299	165.055	Full match	Full match	Full match	9.23843e+08	925613759	9.19225e+08	9.24762e+08	7.08183e+08	7.04735e+08	8.75763e+08	8.59632e+08	7.50362e+08	8.85196e+08	8.70336e+08	8.10796e+08	1.01074	0.0154168	0.942797	0.666667	0.0943329
Com_3646_pos	LPC 22:6	C30 H50 N O7 P	567.333	14.492	568.34	No results	Full match	No results	1.29173e+07	1.18192e+07	1.15367e+07	1.39244e+07	9.88285e+06	8.36964e+06	9.11798e+06	1.30489e+07	1.01242e+07	9.71802e+06	1.87257e+07	6.99665e+06	1.01061	0.015227	0.774818	0.583333	0.529397
Com_3857_pos	PC (17:0/18:2)	C43 H82 N O8 P	771.579	16.434	772.586	No results	Full match	No results	2.50286e+06	1.10532e+07	9.73933e+06	7.27499e+06	867684	5.39389e+06	1.46552e+07	1.06061e+07	2.3424e+06	2.42554e+06	2.14481e+06	4.3695e+06	1.00789	0.0113382	0.97449	0.555556	0.0422851
Com_1383_pos	SDMA	C8 H18 N4 O2	202.143	1.432	203.15	No results	No results	Full match	4.73964e+07	5.68441e+07	48004559	4.91384e+07	4.10356e+07	4.43505e+07	4.01858e+07	4.64014e+07	5.83534e+07	4.38351e+07	4.64652e+07	4.93259e+07	1.00774	0.011124	0.89272	0.555556	0.370299
Com_150_pos	Methionine sulfoxide	C5 H11 N O3 S	165.046	1.956	166.053	Full match	Full match	No results	5.33804e+08	4.70617e+08	5.24891e+08	5.32109e+08	4.22969e+08	3.75954e+08	4.67363e+08	4.37342e+08	5.02109e+08	4.89448e+08	5.60311e+08	3.87298e+08	1.00579	0.00833227	0.961506	0.527778	0.163301
Com_64_pos	Hypoxanthine	C5 H4 N4 O	136.039	1.62	137.046	Full match	Full match	Full match	1156012248	1327015465	9.85214e+08	1143742464	1261582036	1222393497	1051426591	1066405602	1173157820	1190419659	1483053135	1102814359	1.00406	0.00584326	0.922278	0.583333	0.502076
Com_75_pos	L-Phenylalanine	C9 H11 N O2	165.079	4.859	166.086	Full match	Full match	Full match	1180196191	1086775742	1082167875	8.84257e+08	9.04294e+08	8.50665e+08	8.1742e+08	9.2309e+08	1161390396	9.85219e+08	1072868913	1008386212	1.00335	0.00482192	0.981255	0.472222	0.285024
Com_1208_pos	5,6-Dihydroxyindole-2-Carboxylic Acid	C9 H7 N O4	193.038	2.422	194.045	No results	No results	Full match	4.00642e+07	3.61836e+07	4.14062e+07	5.32961e+07	2.07614e+07	2.1013e+07	2.01249e+07	3.69959e+07	6.63998e+07	2.49197e+07	2.60706e+07	3.77914e+07	1.00199	0.0028675	0.922789	0.555556	0.223278
Com_76_pos	Choline	C5 H13 N O	103.1	1.498	104.107	Full match	Full match	No results	993922535	1252342832	1008705533	8.70138e+08	1053760175	7.98559e+08	9.41652e+08	9.12067e+08	1118275622	962387859	1054121635	9.80466e+08	1.00142	0.00204291	0.930658	0.5	0.0735804
Com_3645_pos	5'-Deoxy-5'-(Methylthio)Adenosine	C11 H15 N5 O3 S	297.09	1.36	336.053	No results	No results	Full match	7.785e+06	1.08764e+07	1.2381e+07	9.47704e+06	1.11778e+07	8.20881e+06	1.60995e+07	1.08026e+07	1.32687e+07	3.71343e+06	7.55711e+06	8.44398e+06	1.00034	0.000496942	0.71666	0.527778	0.29219
Com_94_pos	Phosphocholine	C5 H14 N O4 P	183.066	1.389	184.073	No results	Full match	No results	1.26345e+08	8.02684e+08	965628715	877201697	8.39443e+08	7.67141e+08	5.79244e+08	7.79632e+08	7.88836e+08	5.50918e+08	923507626	7.84422e+08	0.99362	-0.00923426	0.650744	0.638889	0.35349
Com_850_pos	Clinafloxacin	C17 H17 Cl F N3 O3	347.083	1.405	348.09	Invalid mass	No results	No results	9.10088e+07	4.87579e+07	1.83338e+07	6.19263e+07	4.10749e+07	1.53169e+07	4.01527e+07	6.36734e+07	2.71633e+07	4.20324e+07	3.89117e+07	6.74107e+07	0.989527	-0.0151893	0.655793	0.472222	0.400225
Com_949_pos	S-Lactoylglutathione	C13 H21 N3 O8 S	379.105	3.022	380.112	Full match	No results	Full match	3.22483e+07	3.6681e+07	9.78878e+07	2.52941e+07	3.76282e+07	3.95244e+07	4.8496e+07	4.69952e+07	4.57653e+07	4.26432e+07	4.19759e+07	46751904	0.987661	-0.0179115	0.568208	0.833333	0.530317
Com_33_pos	Adenosine 5'-monophosphate	C10 H14 N5 O7 P	347.063	1.786	348.07	Full match	Full match	Full match	2688275350	1955758913	2916684022	2404993074	1591764253	1404447928	2010654192	2644640255	2433455250	1611169063	2153499279	2301944073	0.985296	-0.0213711	0.793448	0.527778	0.316056
Com_80_pos	DL-Carnitine	C7 H15 N O3	161.105	1.373	162.113	Full match	Full match	Full match	7.20855e+08	1141118266	725787924	8.12946e+08	7.10349e+08	5.02557e+08	8.21989e+08	1057991358	7.42112e+08	5.68943e+08	7.8235e+08	7.24251e+08	0.982113	-0.0260384	0.826731	0.611111	0.264416
Com_7924_pos	Bicyclo Prostaglandin E2	C20 H30 O4	356.196	11.828	357.204	Invalid mass	No results	No results	2.33791e+06	3.65639e+06	2.5203e+06	4.23656e+06	2.31977e+06	2.92694e+06	2.17512e+06	3.13587e+06	1.8925e+06	4.80999e+06	2.50833e+06	3.81475e+06	0.981529	-0.0268972	0.969104	0.472222	0.090024
Com_9713_pos	Dihexylamine	C12 H27 N	185.214	12.384	186.221	Full match	No results	No results	1.35986e+06	1.31396e+06	1.57147e+06	1.43345e+06	2.35976e+06	2.89179e+06	2.10232e+06	1.42902e+06	1.71025e+06	1.88724e+06	1.60785e+06	2.40999e+06	0.980589	-0.0282801	0.744201	0.638889	0.33657
Com_3655_pos	13,14-Dihydro-15-keto Prostaglandin E2	C20 H32 O5	387.262	12.237	370.258	Invalid mass	No results	No results	1.69253e+07	1.3799e+07	1.13042e+07	1.94762e+07	6.88249e+06	1.18211e+07	7.69267e+06	1.65905e+07	1.36655e+07	1.00883e+07	1.7912e+07	1.58527e+07	0.98052	-0.0283816	0.885815	0.5	0.829493
Com_107_pos	Epigallocatechin	C15 H14 O7	306.076	2.098	307.083	No results	Invalid mass	No results	603370132	8.27021e+08	5.97608e+08	6.62059e+08	5.48362e+08	2.99135e+08	4.27631e+08	4.57972e+08	6.89367e+08	7.12095e+08	6.0338e+08	7.18812e+08	0.980133	-0.0289502	0.80815	0.583333	0.195945
Com_3399_pos	DL-Serine	C3 H7 N O3	105.043	1.38	106.05	No results	No results	Full match	1.27067e+07	2.12277e+07	1.60387e+07	1.4996e+07	1.69731e+07	1.2575e+07	1.27125e+07	1.76831e+07	1.61591e+07	1.76995e+07	1.84499e+07	1.37466e+07	0.979951	-0.0292185	0.794082	0.638889	0.196477
Com_6457_pos	LSD-d3	C20 H22 [2]H3 N3 O	326.213	15.381	327.22	Invalid mass	No results	No results	6.35048e+06	5.98019e+06	6.37395e+06	5.49551e+06	5.89458e+06	4.62334e+06	4.82549e+06	5.98457e+06	5.82457e+06	6.1182e+06	6.25777e+06	6.57768e+06	0.975547	-0.0357163	0.701462	0.583333	0.294721
Com_358_pos	O-Phospho-L-serine	C3 H8 N O6 P	185.009	1.371	186.016	No results	No results	Full match	1.62053e+08	1.41425e+08	1.37419e+08	1.25929e+08	1.0581e+08	9.73679e+07	1.29079e+08	1.92698e+08	1.10842e+08	1.05617e+08	1.34577e+08	1.18709e+08	0.972816	-0.0397609	0.857722	0.527778	0.376841
Com_6780_pos	Deoxyadenosine	C10 H13 N5 O3	251.102	1.63	252.109	No results	No results	Full match	5.29809e+06	6.3824e+06	6.18603e+06	4.86808e+06	5.56125e+06	4.96347e+06	5.10162e+06	5.12382e+06	5.94253e+06	6.43574e+06	5.6307e+06	6.02646e+06	0.970767	-0.0428031	0.61029	0.611111	0.471243
Com_2027_pos	7-(2-hydroxypropan-2-yl)-1,4a-dimethyl-decahydronaphthalen-1-ol	C15 H28 O2	222.198	15.069	223.205	Invalid mass	No results	No results	2.74613e+07	3.13486e+07	3.15771e+07	3.01503e+07	3.07447e+07	3.39092e+07	3.69875e+07	1.90743e+07	3.83375e+07	2.17784e+07	3.86708e+07	3.59206e+07	0.97076	-0.0428136	0.958627	0.666667	0.248973
Com_1568_pos	Spermine	C10 H26 N4	202.216	1.196	203.223	No results	No results	Full match	5.03507e+07	3.93624e+07	4.19611e+07	4.989e+07	3.06443e+07	3.02965e+07	3.73139e+07	4.33725e+07	4.5489e+07	3.46022e+07	3.92841e+07	5.02704e+07	0.968733	-0.0458288	0.689321	0.527778	0.494065
Com_6273_pos	5-Hydroxytryptophan	C11 H12 N2 O3	220.085	6.714	221.092	No results	No results	Full match	5.54144e+06	4.81638e+06	5.97003e+06	5.46942e+06	5.4354e+06	4.718e+06	5.20306e+06	3.94916e+06	7.17754e+06	5.98153e+06	5.34659e+06	5.76858e+06	0.95585	-0.0651439	0.721518	0.583333	0.362701
Com_3593_pos	LPC 18:3	C26 H48 N O7 P	517.317	14.297	518.325	No results	Full match	Full match	1.17023e+07	1.68495e+07	1.27913e+07	1.5497e+07	1.23234e+07	9.94982e+06	1.31902e+07	1.47617e+07	1.20689e+07	1.67673e+07	1.34663e+07	1.27178e+07	0.953492	-0.0687075	0.551577	0.611111	0.469714
Com_3515_pos	Indole-3-lactic acid	C11 H11 N O3	205.074	9.085	206.081	Full match	Full match	Full match	1.20925e+07	1.18176e+07	2.00394e+07	1.30632e+07	1.43921e+07	1.17584e+07	1.70595e+07	1.07971e+07	1.51751e+07	1.60094e+07	1.3279e+07	1.51978e+07	0.950241	-0.0736351	0.593479	0.666667	0.725648
Com_21910_pos	Noroxycodone-d3	C17 H16 [2]H3 N O4	304.147	7.53	305.154	Invalid mass	No results	No results	113618	98370.8	95339.6	85315	131331	453669	50246.9	239763	179081	156041	280849	125640	0.947678	-0.0775319	0.720821	0.666667	0.614201
Com_1361_pos	LPC 15:0	C23 H48 N O7 P	481.317	14.507	482.324	No results	Full match	Full match	5.84416e+07	45276014	5.19936e+07	5.53433e+07	4.43867e+07	3.54671e+07	5.41572e+07	5.773e+07	4.7587e+07	5.9166e+07	4.62528e+07	4.22454e+07	0.947157	-0.0783241	0.531508	0.611111	0.509746
Com_1643_pos	Indole	C8 H7 N	117.058	6.71	118.065	Full match	No results	No results	4.35771e+07	3.87512e+07	4.11745e+07	3.76981e+07	3.3246e+07	3.51741e+07	4.2378e+07	3.38535e+07	4.95439e+07	4.24711e+07	3.16034e+07	4.34216e+07	0.943888	-0.083312	0.547823	0.611111	0.509184
Com_15611_pos	Aflatoxin G1	C17 H12 O7	328.054	8.883	329.061	Invalid mass	No results	No results	640808	1.0348e+06	1.42933e+06	902911	1.20354e+06	943065	1.06471e+06	1.3848e+06	825309	1.18845e+06	980942	1.10206e+06	0.940146	-0.0890436	0.565465	0.583333	0.638866
Com_90_pos	D-Proline	C5 H9 N O2	115.063	1.44	116.071	No results	No results	Full match	9.36418e+08	5.62736e+08	6.00616e+08	5.80373e+08	6.52718e+08	4.61688e+08	7.14063e+08	543052831	6.45838e+08	7.89582e+08	8.11103e+08	5.3891e+08	0.938652	-0.0913375	0.55178	0.583333	0.448482
Com_3269_pos	PC (18:3e/2:0)	C28 H52 N O7 P	545.349	14.779	546.356	No results	Full match	No results	1.70441e+07	7.47892e+06	1.63546e+07	1.94687e+07	1.58204e+07	1.40672e+07	1.89796e+07	1.88789e+07	1.24282e+07	1.68711e+07	1.99811e+07	9.06827e+06	0.937914	-0.0924725	0.723933	0.611111	0.265227
Com_691_pos	L-Histidine	C6 H9 N3 O2	155.07	1.362	156.077	Full match	Full match	Full match	1.0249e+08	8.13748e+07	8.9513e+07	7.75644e+07	6.82185e+07	6.50863e+07	8.68704e+07	7.71942e+07	9.99287e+07	8.19258e+07	8.11296e+07	9.09905e+07	0.93477	-0.0973171	0.364911	0.638889	0.695931
Com_1800_pos	L-Ergothioneine	C9 H15 N3 O2 S	229.089	1.442	230.096	Full match	Full match	Full match	4.75407e+07	3.36095e+07	4.16583e+07	3.77146e+07	3.16978e+07	2.31086e+07	3.2738e+07	4.18262e+07	3.92786e+07	3.50526e+07	4.30666e+07	3.84482e+07	0.934549	-0.0976578	0.453178	0.638889	0.639837
Com_1038_pos	L-(+)-Citrulline	C6 H13 N3 O3	197.078	1.367	198.085	Invalid mass	No results	No results	4.50853e+07	5.94658e+07	6.21417e+07	5.16501e+07	5.57682e+07	4.28501e+07	6.86019e+07	5.58393e+07	4.81577e+07	6.281e+07	5.06804e+07	5.39202e+07	0.932212	-0.10127	0.39996	0.638889	0.86817
Com_4014_pos	2-methyl-2,3,4,5-tetrahydro-1,5-benzoxazepin-4-one	C10 H11 N O2	159.068	6.714	160.076	Invalid mass	No results	No results	1.48648e+07	1.12766e+07	1.24022e+07	1.29825e+07	9.046e+06	1.16571e+07	1.27424e+07	1.10334e+07	1.26075e+07	1.39081e+07	1.27129e+07	1.4594e+07	0.930811	-0.10344	0.341531	0.638889	0.792207
Com_11200_pos	2-Benzyl-5-[(3S)-1-isopropyl-3-pyrrolidinyl]-1,3,4-oxadiazole	C16 H21 N3 O	271.171	7.481	272.179	Invalid mass	No results	No results	1.57336e+06	1.13931e+06	2.37223e+06	2.28288e+06	1.64429e+06	1.71291e+06	855334	2.40192e+06	2.25745e+06	1.15263e+06	2.59967e+06	2.27467e+06	0.92924	-0.105877	0.914774	0.583333	0.473821
Com_2154_pos	U-44069	C21 H34 O4	332.235	12.466	333.242	Invalid mass	No results	No match	2.87044e+07	1.54981e+07	2.25494e+07	1.26932e+07	1.34423e+07	2.52686e+07	2.41748e+07	1.40767e+07	3.75862e+07	2.38e+07	1.59893e+07	1.15711e+07	0.928913	-0.106384	0.849948	0.527778	0.149784
Com_8677_pos	3-Hydroxyanthranilic acid	C7 H7 N O3	153.04	1.352	154.047	No results	Invalid mass	No results	2.48322e+06	2.96092e+06	2.70667e+06	2.36047e+06	3.56591e+06	3.1926e+06	2.58042e+06	3.21878e+06	3.41643e+06	4.05711e+06	2.4182e+06	2.91708e+06	0.928082	-0.107675	0.50461	0.611111	0.684632
Com_23072_pos	(+/-)-Equol	C15 H14 O3	242.093	1.575	243.1	No results	No results	Full match	356339	197345	272547	206351	272428	240405	251594	279459	329107	233583	359480	212006	0.92805	-0.107725	0.537698	0.638889	0.613507
Com_145_pos	DL-Arginine	C6 H14 N4 O2	157.085	1.36	158.093	Invalid mass	Invalid mass	No results	3.43656e+08	5.10788e+08	524666419	4.60384e+08	4.29417e+08	4.31166e+08	4.52632e+08	4.43871e+08	5.47241e+08	4.96616e+08	4.64078e+08	5.06798e+08	0.927468	-0.108631	0.278426	0.666667	0.818011
Com_81_pos	5-oxoproline	C5 H7 N O3	129.043	1.399	130.05	No results	No results	Full match	9.35964e+08	9.22837e+08	9.27949e+08	8.50709e+08	8.28745e+08	7.77332e+08	9.12932e+08	1118001904	9.2593e+08	1008510626	9.60516e+08	7.28368e+08	0.92736	-0.108798	0.322899	0.694444	0.743417
Com_8300_pos	LPE 16:1	C21 H42 N O7 P	451.27	14.349	452.277	No results	Full match	No results	1.1194e+06	4.53299e+06	4.49596e+06	3.64313e+06	2.85101e+06	2.87516e+06	3.39759e+06	2.96013e+06	3.57527e+06	3.66222e+06	4.52837e+06	2.92594e+06	0.927225	-0.109008	0.506608	0.583333	0.511729
Com_583_pos	L-Threonine	C4 H9 N O3	119.058	1.378	120.066	Full match	Full match	Full match	1.2035e+08	1.1915e+08	9.59307e+07	1.09004e+08	8.89004e+07	8.98133e+07	1.08653e+08	1.15446e+08	1.1373e+08	1.08397e+08	1.18372e+08	108432612	0.925883	-0.111098	0.199411	0.583333	1.16137
Com_3120_pos	NADH	C21 H29 N7 O14 P2	665.125	5.411	333.57	No results	No results	Full match	2.33451e+07	1.32216e+07	1.15049e+07	1.47396e+07	1.04618e+07	1.07465e+07	1.11878e+07	2.17743e+07	17938154	1.66443e+07	1.77536e+07	5.4904e+06	0.92544	-0.111788	0.899954	0.611111	0.327068
Com_5621_pos	ACar 22:3	C29 H52 N O4	477.382	13.807	478.389	No results	Invalid mass	No results	6.68675e+06	7.94501e+06	7.29246e+06	6.30909e+06	4.7677e+06	6.01851e+06	6.99972e+06	5.48366e+06	8.62781e+06	8.50773e+06	7.88973e+06	4.68449e+06	0.924784	-0.112812	0.61177	0.611111	0.403486
Com_2957_pos	S-Adenosylhomocysteine	C14 H20 N6 O5 S	384.122	2.187	385.129	Full match	Full match	Full match	1.98081e+07	2.02804e+07	2.20765e+07	1.93154e+07	1.88595e+07	1.49023e+07	1.83959e+07	2.32603e+07	2.01112e+07	1.65994e+07	2.59007e+07	2.056e+07	0.923211	-0.115267	0.389617	0.638889	0.805413
Com_5428_pos	2-(2-amino-3-methylbutanamido)-3-phenylpropanoic acid	C14 H20 N2 O3	264.148	7.888	265.155	Full match	No results	Full match	4.16736e+06	8.52499e+06	6.62199e+06	5.54784e+06	5.08366e+06	2.67161e+06	2.55957e+06	6.60901e+06	8.48112e+06	3.59125e+06	9.75895e+06	4.37101e+06	0.922154	-0.11692	0.896566	0.5	0.385961
Com_4945_pos	9,10-Dihome	C18 H34 O4	314.246	13.705	315.253	No results	No results	Full match	8.894e+06	9.25041e+06	9.19765e+06	8.77027e+06	8.12545e+06	6.76368e+06	9.76662e+06	8.78387e+06	8.96989e+06	8.52076e+06	8.89544e+06	1.03893e+07	0.921837	-0.117417	0.17631	0.694444	0.982809
Com_2452_pos	4-benzyl-1-[(2,5-dichloro-3-thienyl)sulfonyl]piperidine	C16 H17 Cl2 N O2 S2	389.004	1.491	390.011	Invalid mass	No results	No results	2.51145e+07	3.09676e+07	2.77814e+07	3.27262e+07	2.43223e+07	2.05185e+07	2.82818e+07	3.10826e+07	2.57139e+07	3.31908e+07	3.06834e+07	2.62235e+07	0.921534	-0.117891	0.302331	0.694444	0.764706
Com_29_pos	DL-Tryptophan	C11 H12 N2 O2	204.09	6.71	205.097	Full match	Full match	Full match	2417883438	2097954690	2270138862	2126435765	1863667784	1870876374	2314907830	1901408857	2682746108	2318279710	2175428095	2358992016	0.919661	-0.120826	0.213546	0.75	0.905331
Com_113_pos	PC (16:2e/2:0)	C26 H50 N O7 P	519.333	14.591	520.34	No results	Full match	Full match	4.45401e+08	4.30525e+08	4.95074e+08	5.34608e+08	3.91176e+08	3.07284e+08	6.56569e+08	5.17038e+08	3.6452e+08	5.34529e+08	4.32838e+08	3.40608e+08	0.91496	-0.12822	0.55944	0.583333	0.52686
Com_2163_pos	朽-L-Glutamyl-L-glutamic acid	C10 H16 N2 O7	276.096	1.46	277.103	Full match	No results	Full match	2.20733e+07	2.64007e+07	2.10685e+07	2.09305e+07	2.00129e+07	1.81279e+07	1.4542e+07	4.02146e+07	1.77779e+07	1.55547e+07	2.87861e+07	2.41401e+07	0.912055	-0.132808	0.860142	0.527778	0.58703
Com_13_pos	3-Amino-4-methylpentanoic acid	C6 H13 N O2	131.095	2.749	132.102	No results	No results	Full match	4532971534	3446762216	3436352410	3364578916	2942910749	4182524907	3564998549	6084004431	3695979708	3420040926	3812062129	3519866202	0.909082	-0.137518	0.463875	0.666667	0.79526
Com_12002_pos	Dehydroepiandrosterone (DHEA)	C19 H28 O2	270.198	14.452	271.205	Invalid mass	No results	No results	557217	1.06417e+06	1.28031e+06	388175	1.03878e+06	1.00207e+06	1.11805e+06	446269	2.13962e+06	818726	723255	637327	0.906084	-0.142283	0.878702	0.5	0.341535
Com_2404_pos	N1-prop-2-ynyl-2,5-di(2,2,2-trifluoroethoxy)benzene-1-sulfonamide	C13 H11 F6 N O4 S	391.027	1.459	392.035	Invalid mass	No results	No results	2.0697e+07	2.68713e+07	3.17848e+07	2.5095e+07	2.02572e+07	1.8215e+07	2.88824e+07	2.6047e+07	2.35771e+07	2.58527e+07	2.18744e+07	3.17366e+07	0.90473	-0.144441	0.302703	0.666667	0.805139
Com_4874_pos	ACar 22:5	C29 H48 N O4	473.351	13.461	474.358	No results	Invalid mass	No results	9.25117e+06	9.04061e+06	9.28467e+06	7.95571e+06	6.41487e+06	5.71311e+06	7.5567e+06	7.56341e+06	1.10391e+07	9.0817e+06	1.11639e+07	6.29167e+06	0.904427	-0.144925	0.466616	0.416667	0.621653
Com_2447_pos	p-Mentha-1,3,8-triene	C10 H14	134.109	15.075	135.117	No results	No results	Full match	1.85447e+07	1.80528e+07	2.623e+07	2.55505e+07	3.15252e+07	2.55044e+07	2.35592e+07	2.60934e+07	3.21562e+07	3.15338e+07	3.08631e+07	1.69505e+07	0.902277	-0.148357	0.479587	0.638889	0.552467
Com_343_pos	Uracil	C4 H4 N2 O2	112.027	2.201	113.035	Full match	Full match	Full match	1.43501e+08	1.38954e+08	114220131	1.19246e+08	1.25271e+08	8.20532e+07	9.77301e+07	1.29823e+08	1.38473e+08	1.10442e+08	1.97263e+08	1.28927e+08	0.901064	-0.150299	0.473989	0.555556	0.789045
Com_23962_pos	Lysopc 20:4	C28 H50 N O7 P	543.332	15.36	544.339	No results	No results	Full match	152150	161073	124027	196739	159526	134891	151177	197641	74530.8	326827	154670	127501	0.899315	-0.153102	0.933602	0.5	0.249338
Com_2867_pos	2-chloro-3-(ethylthio)-1,4-dihydronaphthalene-1,4-dione	C12 H9 Cl O2 S	252.001	1.5	253.008	Full match	No results	No results	1.68624e+07	1.35377e+07	2.67904e+07	1.96164e+07	2.17337e+07	2.06777e+07	2.34644e+07	2.62022e+07	1.45217e+07	2.44433e+07	2.09565e+07	2.34156e+07	0.896354	-0.15786	0.394057	0.694444	0.694499
Com_262_pos	DL-Lysine	C6 H14 N2 O2	129.079	1.217	130.086	Invalid mass	Invalid mass	No match	1.68629e+08	188758686	1.85157e+08	1.54863e+08	1.47429e+08	1.72169e+08	1.93358e+08	1.53673e+08	2.40458e+08	1.88024e+08	171533847	1.88754e+08	0.895409	-0.159382	0.182812	0.722222	0.969857
Com_708_pos	L-Aspartic acid	C4 H7 N O4	133.037	1.393	134.045	Full match	Full match	Full match	7.03926e+07	7.21201e+07	4.46281e+07	7.88927e+07	6.88556e+07	7.23834e+07	9.07753e+07	5.78005e+07	9.67177e+07	7.5111e+07	8.72138e+07	4.91818e+07	0.891577	-0.165569	0.482865	0.694444	0.601728
Com_407_pos	Guanine	C5 H5 N5 O	151.049	2.931	152.057	Full match	Full match	Full match	1.13332e+08	1.11865e+08	8.68777e+07	1.11305e+08	9.51613e+07	7.50997e+07	1.39357e+08	9.9826e+07	9.67411e+07	1.65516e+08	1.16009e+08	5.08875e+07	0.888237	-0.170984	0.718643	0.666667	0.323625
Com_3537_pos	Prolylleucine	C11 H20 N2 O3	228.148	1.48	229.155	Full match	No results	Full match	1.46013e+07	1.57561e+07	1.46315e+07	1.62253e+07	1.31731e+07	1.00183e+07	1.19525e+07	1.57152e+07	1.84987e+07	1.54086e+07	1.8188e+07	1.53859e+07	0.887089	-0.17285	0.234639	0.694444	0.943954
Com_2350_pos	Quinoline	C9 H7 N	129.058	6.712	130.065	Full match	No results	No results	2.98103e+07	2.72646e+07	2.91208e+07	2.2449e+07	2.45652e+07	2.3644e+07	3.07024e+07	2.6079e+07	3.27744e+07	3.0743e+07	2.91793e+07	2.75766e+07	0.885906	-0.174774	0.0621898	0.833333	1.29774
Com_1791_pos	8-Hydroxyquinoline	C9 H7 N O	145.053	7.855	146.06	Full match	Full match	No results	2.85901e+07	3.97451e+07	5.24753e+07	3.23845e+07	2.91478e+07	2.67569e+07	3.10819e+07	4.96152e+07	4.22746e+07	3.70082e+07	3.21789e+07	4.45893e+07	0.883216	-0.179162	0.309967	0.694444	0.751714
Com_2952_pos	Tauro-alpha-Muricholic acid sodium salt	C26 H44 N Na O7 S	537.272	8.532	538.279	No results	No results	Full match	1.88959e+07	1.8522e+07	1.61851e+07	1.36193e+07	1.17395e+07	1.10026e+07	1.08338e+07	2.63436e+07	1.52919e+07	1.4511e+07	2.29713e+07	1.25871e+07	0.87737	-0.188743	0.565641	0.444444	0.721316
Com_2226_pos	2-[(3S)-1-Benzyl-3-pyrrolidinyl]-1,3-benzothiazole	C18 H18 N2 S	294.122	7.823	295.129	Invalid mass	No results	No match	2.52523e+07	2.72575e+07	2.27631e+07	2.27283e+07	2.5204e+07	1.91768e+07	2.22379e+07	2.60983e+07	2.95688e+07	2.28667e+07	2.67172e+07	3.48777e+07	0.876917	-0.189488	0.17164	0.722222	1.04217
Com_116_pos	Ureidoisobutyric Acid	C5 H10 N2 O3	146.069	1.377	147.077	No results	No results	Full match	5.8408e+08	5.41137e+08	5.86512e+08	5.3026e+08	4.74918e+08	4.55723e+08	5.55366e+08	6.91256e+08	7.05692e+08	6.84538e+08	5.91563e+08	3.93305e+08	0.876	-0.190997	0.277969	0.777778	0.81153
Com_720_pos	ACar 20:1	C27 H52 N O4	453.382	13.89	454.389	No results	Invalid mass	No results	5.79627e+07	8.64596e+07	7.58369e+07	7.33075e+07	6.04318e+07	6.35013e+07	8.63827e+07	7.00947e+07	8.99145e+07	1.02103e+08	7.26563e+07	5.63947e+07	0.874261	-0.193864	0.268353	0.638889	0.839955
Com_5285_pos	L-Methionine sulfone	C5 H11 N O4 S	181.041	1.407	182.048	No results	No results	Full match	7.41205e+06	6.66325e+06	7.06381e+06	9.75798e+06	6.41748e+06	6.41185e+06	6.53445e+06	1.03656e+07	7.95787e+06	9.99784e+06	8.48044e+06	7.09742e+06	0.86701	-0.205879	0.188606	0.777778	0.983916
Com_706_pos	D-2-Aminoadipic acid	C6 H11 N O4	161.069	1.464	162.076	No results	No results	Full match	6.42163e+07	49968060	9.90426e+07	5.84547e+07	6.46576e+07	6.0888e+07	9.09059e+07	7.61914e+07	7.00134e+07	7.82585e+07	5.39307e+07	8.95789e+07	0.865648	-0.208148	0.238471	0.722222	0.979836
Com_11_pos	L-Glutathione oxidized	C20 H32 N6 O12 S2	612.152	2.228	613.16	Full match	Full match	Full match	4661503191	3966003981	5019814949	3193880050	4594306583	2047155443	3477263284	3801984206	6825305612	3598396795	5297084691	4128565396	0.865605	-0.208219	0.394946	0.416667	0.634304
Com_3782_pos	N-(3,4-Dichlorophenyl)-N'-methylurea	C8 H8 Cl2 N2 O	217.998	1.658	219.005	Invalid mass	No results	No results	1.19943e+07	1.10867e+07	1.87545e+07	1.27288e+07	1.10253e+07	6.56728e+06	1.36612e+07	1.39023e+07	1.65082e+07	1.39859e+07	1.57208e+07	9.64466e+06	0.864951	-0.20931	0.294725	0.722222	0.781602
Com_632_pos	9-Oxo-ODE	C18 H30 O3	294.217	14.001	295.225	Invalid mass	No results	No results	8.034e+07	8.19037e+07	9.58124e+07	8.69669e+07	7.2427e+07	5.03552e+07	7.89148e+07	5.93217e+07	1.10828e+08	112997476	8.5381e+07	9.4915e+07	0.86254	-0.213337	0.308455	0.666667	0.774113
Com_7892_pos	Oxytetracycline	C22 H24 N2 O9	482.126	15.275	483.134	Invalid mass	No results	No results	4.84783e+06	1.15791e+06	517647	685305	627890	414693	209082	3.67832e+06	954747	4.10458e+06	316593	303566	0.862482	-0.213434	0.884515	0.611111	0.13206
Com_7773_pos	N-Phenylacetylglutamine	C13 H16 N2 O4	264.111	7.777	265.118	Full match	Full match	Full match	2.42036e+06	3.28075e+06	5.86643e+06	2.39304e+06	4.31191e+06	3.58061e+06	4.13497e+06	4.31147e+06	4.28923e+06	4.0588e+06	4.65626e+06	3.91129e+06	0.861646	-0.214832	0.22105	0.694444	0.954135
Com_1127_pos	gamma-Glutamylleucine	C11 H20 N2 O5	260.137	7.64	261.145	No results	Full match	Full match	4.45756e+07	5.04994e+07	4.24738e+07	3.91013e+07	4.72666e+07	3.45151e+07	4.22413e+07	5.26234e+07	5.08161e+07	4.1238e+07	4.62514e+07	6.83383e+07	0.857129	-0.222415	0.151741	0.722222	1.05282
Com_3443_pos	N-Propionylglycine	C5 H9 N O3	131.059	1.364	132.066	No results	No results	Full match	1.59227e+07	1.01095e+07	1.34218e+07	1.15895e+07	1.43811e+07	1.28011e+07	1.24745e+07	1.61558e+07	1.65906e+07	1.99284e+07	1.32881e+07	1.30087e+07	0.85543	-0.225278	0.154602	0.722222	1.02728
Com_5633_pos	4-Hydroxytamoxifen	C26 H29 N O2	387.219	11.655	388.226	Full match	No results	No results	5.89199e+06	2.6072e+06	4.84219e+06	3.64042e+06	2.34834e+06	6.09193e+06	4.45369e+06	9.26632e+06	3.61774e+06	2.064e+06	3.1542e+06	7.18153e+06	0.854883	-0.2262	0.734005	0.472222	0.481471
Com_17974_pos	PC (22:5e/18:4)	C48 H80 N O7 P	813.569	16.462	814.576	No results	Full match	No results	65056.1	319988	408083	298460	163115	51248.7	97528.1	1.01013e+06	60992.7	90820.7	63540.3	227472	0.842286	-0.247618	0.777241	0.583333	0.318877
Com_4958_pos	L-Ornithine	C5 H12 N2 O2	132.09	1.208	133.097	No results	No results	Full match	5.82356e+06	9.90483e+06	6.85974e+06	7.44978e+06	6.85136e+06	6.73297e+06	9.29761e+06	8.76946e+06	6.90742e+06	1.10689e+07	8.24286e+06	7.7102e+06	0.838946	-0.25335	0.0996391	0.833333	1.15916
Com_6009_pos	4,4'-dimethoxy[1,1'-biphenyl]-2-carbonitrile	C15 H13 N O2	239.095	5.276	240.102	Full match	No results	No results	6.07794e+06	3.35531e+06	6.81351e+06	6.07852e+06	3.96381e+06	3.65424e+06	5.19022e+06	4.91015e+06	7.75247e+06	5.2479e+06	7.34071e+06	5.35368e+06	0.83652	-0.257529	0.213923	0.666667	0.960859
Com_108_pos	Progesterone	C21 H30 O2	314.224	13.202	315.231	Full match	Full match	Full match	7.5786e+08	114633784	2.03278e+08	1.34871e+08	6.37654e+07	1.12786e+08	695178648	8.5764e+07	2.54575e+08	4.02849e+08	1.62436e+08	5.91866e+07	0.835665	-0.259004	0.697796	0.555556	0.298929
Com_3179_pos	Maltotetraose	C24 H42 O21	688.205	1.444	689.213	Invalid mass	No results	No results	4.33357e+06	1.89019e+07	1.22044e+07	7.99757e+06	2.19042e+07	7.65359e+06	1.2426e+07	1.37714e+07	1.39025e+07	1.58953e+07	1.13988e+07	1.99596e+07	0.835631	-0.259063	0.281668	0.666667	0.892725
Com_766_pos	2-[3-methyl-2-(methylimino)-4-oxo-1,3-thiazolan-5-yl]acetic acid	C7 H10 N2 O3 S	224.027	1.316	225.034	Invalid mass	No results	No results	7.39838e+07	8.54493e+07	4.06398e+07	8.66121e+07	7.5436e+07	6.9426e+07	8.65936e+07	8.70602e+07	8.43973e+07	8.91358e+07	8.64417e+07	8.42335e+07	0.833324	-0.263051	0.123654	0.833333	1.24727
Com_1783_pos	(-)-Epigallocatechin	C15 H14 O7	634.135	1.474	635.142	Invalid mass	No results	No results	2.74491e+07	2.58211e+07	2.98794e+07	2.35688e+07	3.05562e+07	1.04054e+07	2.67802e+07	2.55711e+07	4.63463e+07	1.61846e+07	3.43756e+07	2.85022e+07	0.830783	-0.267457	0.399344	0.611111	0.637285
Com_55_pos	Inosine	C10 H12 N4 O5	268.081	2.964	269.088	Full match	Full match	Full match	1222556463	7.04767e+08	9.12199e+08	1212701969	7.56403e+08	5.29374e+08	9.93602e+08	1061425269	9.41653e+08	1709823464	1116607577	6.29554e+08	0.827255	-0.273595	0.334181	0.638889	0.710943
Com_10472_pos	(2R,3S,4S,5R,6R)-2-(hydroxymethyl)-6-(2-phenylethoxy)oxane-3,4,5-triol	C14 H20 O6	306.108	9.207	307.115	Invalid mass	No results	No results	885229	834279	972570	899107	936330	723797	599818	843249	644084	816139	767420	2.67861e+06	0.827067	-0.273923	0.876958	0.722222	0.119129
Com_14053_pos	N-Acetyl-DL-phenylalanine	C11 H13 N O3	207.09	9.027	208.097	No results	No results	Full match	889235	984449	1.85695e+06	874424	1.19688e+06	911391	1.11667e+06	1.24284e+06	1.5939e+06	1.48859e+06	1.60563e+06	1.20834e+06	0.813147	-0.298411	0.120009	0.805556	1.12827
Com_642_pos	L-Pipecolate	C6 H11 N O2	129.079	1.487	130.086	No results	No results	Full match	8.3736e+07	3.41971e+07	9.37119e+07	5.90912e+07	4.55275e+07	5.12411e+07	5.6194e+07	6.5848e+07	1.09585e+08	7.02827e+07	9.85737e+07	5.22817e+07	0.81169	-0.300999	0.272098	0.722222	0.863905
Com_4499_pos	1-Methylhistidine	C7 H11 N3 O2	169.085	1.255	170.092	Full match	Full match	Full match	8.01802e+06	1.23e+07	7.43084e+06	8.81945e+06	8.28559e+06	7.70041e+06	8.35261e+06	1.05245e+07	1.26851e+07	1.09234e+07	1.1021e+07	1.12533e+07	0.811527	-0.30129	0.0453285	0.833333	1.4389
Com_682_pos	6-Ketoprostaglandin F1汐	C20 H34 O6	352.224	11.987	353.232	Invalid mass	No match	No match	4.62798e+07	4.81611e+07	5.28077e+07	4.45421e+07	3.03941e+07	5.07063e+07	3.59194e+07	7.05696e+07	4.35374e+07	3.13024e+07	1.10164e+08	4.75463e+07	0.804896	-0.313126	0.538155	0.5	1.01277
Com_2361_pos	Cytidine 5'-monophosphate (hydrate)	C9 H14 N3 O8 P	323.052	1.443	324.059	Full match	Full match	Full match	2.74005e+07	1.58953e+07	2.38542e+07	1.92994e+07	1.33678e+07	1.37035e+07	1.29263e+07	3.04069e+07	2.25778e+07	2.25019e+07	3.55794e+07	1.79688e+07	0.79966	-0.322541	0.303945	0.638889	0.957649
Com_8338_pos	Lysops 22:5	C28 H46 N O9 P	571.291	8.144	572.299	No results	No results	Full match	3.28839e+06	3.8216e+06	4.09137e+06	2.76111e+06	2.37263e+06	2.36446e+06	3.39837e+06	4.56614e+06	4.18965e+06	3.13203e+06	4.49435e+06	3.92746e+06	0.788744	-0.342371	0.0585808	0.833333	1.41371
Com_7049_pos	Testosterone	C19 H28 O2	288.209	12.745	289.216	Full match	Full match	Full match	1.31526e+06	2.11937e+06	2.75673e+06	1.73572e+06	1.90987e+06	1.70474e+06	2.65995e+06	759545	5.81391e+06	1818100	1540304	2.11891e+06	0.784577	-0.350012	0.795061	0.527778	0.34305
Com_241_pos	ACar 18:0	C25 H50 N O4	427.366	13.823	428.373	No results	Invalid mass	No results	1.22788e+08	1.58883e+08	1.89039e+08	1.70689e+08	1.38068e+08	1.35222e+08	2.02359e+08	2.07974e+08	167208906	2.78194e+08	1.83297e+08	1.32514e+08	0.780753	-0.357062	0.0867511	0.777778	1.2283
Com_6215_pos	2-(1H-indol-3-yl)acetic acid	C10 H9 N O2	175.063	9.591	176.071	Full match	Full match	Full match	3.52926e+06	4.47745e+06	3.54383e+06	3.55347e+06	4.06358e+06	2.7578e+06	6.6288e+06	2.82496e+06	4.21481e+06	6.36796e+06	3.38714e+06	4.6848e+06	0.780028	-0.358401	0.207997	0.694444	1.04517
Com_254_pos	4-(trifluoromethyl)nicotinic acid	C7 H4 F3 N O2	191.017	1.357	192.024	Invalid mass	No results	No results	1.10971e+08	2.31001e+08	1.73916e+08	1.63464e+08	1.93847e+08	1.10779e+08	2.20289e+08	2.21049e+08	1.91004e+08	2.57276e+08	1.7526e+08	1.97386e+08	0.779533	-0.359317	0.0772522	0.805556	1.31235
Com_61_pos	Valine	C5 H11 N O2	117.079	1.392	118.086	Full match	Full match	Full match	6.11218e+08	6.66127e+08	1463397697	8.07936e+08	9.81098e+08	7.93339e+08	1007656138	1380309497	9.51261e+08	1504847829	1034180725	9.64017e+08	0.777975	-0.362205	0.101984	0.805556	1.21133
Com_1413_pos	Pyridoxamine	C8 H12 N2 O2	168.087	1.257	169.095	Invalid mass	No results	No results	3.11386e+07	4.35994e+07	3.69584e+07	3.56515e+07	3.97602e+07	3.28304e+07	5.21645e+07	3.89203e+07	5.26585e+07	5.1692e+07	4.2775e+07	4.50212e+07	0.776532	-0.364882	0.00558765	0.916667	1.73062
Com_3536_pos	gamma-Glutamyltyrosine	C14 H18 N2 O6	310.117	5.84	311.124	No results	Full match	No results	8.00718e+06	1.36242e+07	1.01714e+07	1.01964e+07	1.06374e+07	8.15632e+06	1.11807e+07	9.90565e+06	1.41709e+07	1.24824e+07	1.31314e+07	1.78857e+07	0.771907	-0.3735	0.0494855	0.805556	1.34814
Com_5156_pos	L-Fucose	C6 H12 O5	164.068	10.001	165.076	No results	No results	Full match	2.83012e+06	5.66269e+06	4.21568e+06	3.87338e+06	8.86556e+06	2.90866e+06	5.30028e+06	1.0875e+07	4.21383e+06	6.41758e+06	5.06633e+06	4.90883e+06	0.770927	-0.375334	0.223443	0.722222	0.922985
Com_3181_pos	LPE 22:6	C27 H44 N O7 P	525.286	14.443	526.293	No results	Full match	No results	9.86451e+06	8.05831e+06	7.82425e+06	9.55914e+06	8.97401e+06	7.03469e+06	6.06948e+06	1.23061e+07	9.02339e+06	6.87216e+06	2.31533e+07	9.65685e+06	0.764967	-0.386531	0.437628	0.583333	0.995166
Com_1678_pos	2-Phenylglycine	C8 H9 N O2	151.063	1.403	152.071	Full match	Full match	Full match	2.52686e+07	1.97715e+07	2.85743e+07	2.3416e+07	2.20084e+07	2.38427e+07	1.78954e+07	5.23635e+07	2.39341e+07	3.02997e+07	3.25539e+07	3.01081e+07	0.763441	-0.389411	0.197193	0.777778	1.03945
Com_7417_pos	C-8 Ceramide-1-phosphate	C26 H52 N O6 P	505.354	14.95	506.361	Full match	No results	No results	2.56966e+06	1.87565e+06	1.82407e+06	2.419e+06	1.37459e+06	1.34929e+06	2.3386e+06	1.6264e+06	2.37909e+06	5.47202e+06	1.65965e+06	1.49345e+06	0.762382	-0.391414	0.426551	0.555556	0.654267
Com_4980_pos	Decanoylcarnitine	C17 H33 N O4	315.241	11.77	316.248	Full match	Invalid mass	No results	8.23873e+06	6.43953e+06	3.67289e+06	6.38603e+06	4.76335e+06	4.89718e+06	4.17464e+06	1.14731e+07	7.22678e+06	1.03715e+07	8.67778e+06	3.60212e+06	0.755564	-0.404373	0.351687	0.666667	0.814111
Com_3323_pos	ACar 7:0	C14 H28 N O4	273.194	9.64	274.201	No results	Invalid mass	No results	5.44235e+06	8.12661e+06	1.46043e+07	1.00925e+07	8.58601e+06	6.40714e+06	1.62602e+07	9.39113e+06	8.261e+06	2.10476e+07	5.0027e+06	1.05624e+07	0.755177	-0.405113	0.38995	0.666667	0.987266
Com_2639_pos	Thymine	C5 H6 N2 O2	126.043	5.553	127.05	Full match	Full match	Full match	1.71004e+07	1.43194e+07	1.62274e+07	1.30423e+07	1.26088e+07	1.4372e+07	2.0556e+07	1.23541e+07	2.92178e+07	1.81919e+07	2.28615e+07	1.42604e+07	0.746501	-0.421784	0.10677	0.722222	1.22758
Com_14198_pos	2,4-dihydroxyheptadec-16-en-1-yl acetate	C19 H36 O4	328.261	13.986	329.268	Full match	No results	No results	785169	621914	726591	685290	724261	612897	1.42401e+06	732742	1.10425e+06	849635	618360	848699	0.745133	-0.42443	0.0874139	0.833333	1.28302
Com_3739_pos	17汐-Hydroxyprogesterone	C21 H30 O3	330.219	12.512	331.226	Full match	No results	Full match	3.79407e+06	7.03032e+06	1.31423e+07	4526638	7.7818e+06	6.49669e+06	1.29841e+07	5.43893e+06	1.69297e+07	1.06346e+07	5.09701e+06	6.47865e+06	0.743044	-0.42848	0.331881	0.611111	0.892226
Com_4304_pos	ACar 19:1	C26 H50 N O4	439.366	13.752	440.373	No results	Invalid mass	No results	5.99044e+06	9.7031e+06	8.60764e+06	7.98265e+06	7.5049e+06	6.42431e+06	9.81527e+06	9.99294e+06	1.23878e+07	1.40489e+07	8.73493e+06	7.38021e+06	0.741067	-0.432323	0.0376862	0.861111	1.4214
Com_6353_pos	EPK	C16 H28 N4 O6	372.201	8.379	373.208	Full match	No results	No results	3.04086e+06	5.34635e+06	4.07092e+06	4.47935e+06	3.76386e+06	2.9326e+06	2.1922e+06	5.75641e+06	6.42118e+06	4.49528e+06	7.4393e+06	5.66758e+06	0.739209	-0.435947	0.237469	0.805556	1.0138
Com_1743_pos	Androsterone	C19 H30 O2	307.251	14.543	308.258	Invalid mass	No results	No results	2.92633e+07	1.25323e+07	7.9514e+06	1.42097e+07	2.51737e+07	8.12847e+06	5.24708e+06	3.04805e+07	1.9867e+07	1.28786e+07	5.00182e+07	1.34928e+07	0.736898	-0.440463	0.62557	0.611111	0.674863
Com_12053_pos	Diosgenin	C27 H42 O3	396.303	14.553	397.309	Invalid mass	No results	No results	1.26529e+06	1.0569e+06	634221	907499	474587	409904	1.46085e+06	585554	853908	431185	1.06207e+06	2.051e+06	0.736808	-0.44064	0.417248	0.638889	0.739131
Com_584_pos	Tropolone	C7 H6 O2	122.037	2.302	123.044	No results	No results	Full match	6.04993e+07	1.68716e+07	8.45258e+07	7.94286e+07	7.70159e+07	8.94132e+07	7.98053e+07	8.47269e+07	1.10453e+08	9.51605e+07	7.18723e+07	1.14988e+08	0.732047	-0.449992	0.172953	0.805556	1.02373
Com_1756_pos	Linolelaidic Acid (C18:2N6T)	C18 H32 O2	280.24	14.093	281.248	No results	No results	Full match	7.07558e+06	2.1027e+07	2.18569e+07	3.70732e+07	2.05012e+07	2.64815e+07	2.33876e+07	5.05489e+07	2.44675e+07	2.25991e+07	2.14116e+07	4.25906e+07	0.724387	-0.465167	0.211514	0.75	0.914853
Com_21007_pos	DGMG (18:2)	C33 H58 O14	678.381	12.296	679.389	No results	No results	Full match	244593	234194	346050	180490	376179	254353	541737	372187	305804	422805	274779	369925	0.715211	-0.483558	0.0436629	0.833333	1.43714
Com_684_pos	ACar 18:2	C25 H46 N O4	423.335	13.374	424.342	No results	Invalid mass	No results	7.38587e+07	6.39788e+07	8.01114e+07	6.38644e+07	5.80676e+07	5.25289e+07	8.13773e+07	9.38406e+07	1.03611e+08	1.05313e+08	8.76992e+07	7.76205e+07	0.714172	-0.485657	0.00200935	0.972222	1.86275
Com_17469_pos	CYM-5442	C23 H27 N3 O4	818.41	9.303	410.212	Invalid mass	No results	No results	353400	607199	512701	625792	677168	352983	420998	1.08135e+06	831144	776768	908714	372022	0.71265	-0.488734	0.195871	0.777778	0.952711
Com_3657_pos	L-Asparagine	C4 H8 N2 O3	132.053	1.371	133.061	No results	No results	Full match	1.02353e+07	1.05669e+07	1.22817e+07	1.00736e+07	9.007e+06	8.90732e+06	1.31424e+07	1.54987e+07	1.24234e+07	1.81935e+07	1.75046e+07	9.77553e+06	0.705723	-0.502826	0.0163249	0.888889	1.64382
Com_1760_pos	ACar 20:2	C27 H50 N O4	451.366	13.704	452.373	No results	Invalid mass	No results	2.49351e+07	2.68306e+07	3.21503e+07	2.64201e+07	2.28533e+07	2.43402e+07	3.83959e+07	3.23357e+07	4.35867e+07	4.84348e+07	3.28895e+07	3.10311e+07	0.694962	-0.524993	0.00321053	0.972222	1.82939
Com_5825_pos	Corticosterone	C21 H30 O4	346.214	11.813	347.221	Full match	Full match	Full match	1.81902e+06	6.20805e+06	5.0282e+06	2.19882e+06	3.57768e+06	5.30192e+06	5.2324e+06	1.52423e+06	8.14915e+06	6.40771e+06	7.97825e+06	6.60542e+06	0.672301	-0.572821	0.287602	0.777778	0.781339
Com_5292_pos	(R)-3-Hydroxy myristic acid	C14 H28 O3	261.23	10.103	262.237	Invalid mass	No results	No results	5.35504e+06	5.27035e+06	5.0729e+06	4.08255e+06	6.69759e+06	5.03415e+06	3.78246e+06	1.03913e+07	7.49921e+06	7.87226e+06	9.17676e+06	8.59322e+06	0.666013	-0.586377	0.0530885	0.833333	1.43748
Com_3362_pos	ACar 17:1	C24 H46 N O4	429.345	13.421	430.353	No results	Invalid mass	No results	8.52931e+06	1.08068e+07	1.17593e+07	1.0545e+07	8.67415e+06	6.77463e+06	1.22485e+07	1.55184e+07	1.46888e+07	2.06018e+07	1.16712e+07	1.13244e+07	0.663419	-0.592008	0.00883296	0.944444	1.66731
Com_3151_pos	15-Acetyldeoxynivalenol	C17 H22 O7	320.126	13.484	321.133	Invalid mass	No results	No results	1.88428e+06	2.78386e+06	1.01786e+07	2.73785e+06	6.64046e+06	7.41174e+06	2.2306e+06	1.05271e+07	1.64608e+06	1.09402e+07	975229	2.14185e+07	0.66272	-0.593528	0.954475	0.527778	0.492548
Com_1570_pos	ACar 17:0	C24 H48 N O4	413.35	13.639	414.358	No results	Invalid mass	No results	2.00502e+07	3.01835e+07	3.22288e+07	2.72175e+07	2.42376e+07	1.85502e+07	3.76972e+07	4.35873e+07	3.95339e+07	5.38082e+07	2.98258e+07	2.69701e+07	0.658829	-0.602025	0.0135371	0.861111	1.60925
Com_4677_pos	Lysine Butyrate	C10 H22 N2 O4	234.158	1.364	257.147	No results	No results	Full match	3.35358e+06	2.70936e+06	1.16e+07	3.60331e+06	4.50767e+06	3.85844e+06	7.05228e+06	1.04283e+07	4.58187e+06	1.22881e+07	4.51438e+06	6.84355e+06	0.64829	-0.625288	0.0962878	0.861111	1.2287
Com_1475_pos	4-Hydroxyretinoic Acid	C20 H28 O3	316.204	12.199	317.211	No results	No results	Full match	1.48429e+07	7.75047e+06	1.04595e+07	1.81993e+07	6.6915e+06	1.36292e+07	5.50456e+06	1.46229e+07	1.22944e+07	9.84864e+06	1.73369e+07	5.33515e+07	0.633619	-0.658311	0.490573	0.555556	0.778164
Com_4394_pos	ACar 18:3	C25 H44 N O4	421.319	13.176	422.326	No results	Invalid mass	No results	8.06063e+06	7.54475e+06	9.20705e+06	7.92041e+06	6.42344e+06	5.01647e+06	9.94135e+06	1.24424e+07	1.31158e+07	1.34556e+07	1.18476e+07	9.35242e+06	0.629643	-0.667393	0.00167294	1	1.90253
Com_183_pos	Palmitoylcarnitine	C23 H45 N O4	399.335	13.503	400.342	Full match	Not the top hit	Full match	1.33499e+08	1.93162e+08	2.59477e+08	185073907	1.88716e+08	1.35923e+08	2.83024e+08	3.55018e+08	2.77335e+08	4.03427e+08	2.27542e+08	2.1369e+08	0.62263	-0.683553	0.00776318	0.944444	1.69371
Com_11385_pos	beta-Nicotinamide mononucleotide	C11 H15 N2 O8 P	334.056	1.423	335.064	No results	No results	Full match	226394	395180	591228	586808	530810	294811	2.16453e+06	297763	332144	532586	430748	523267	0.613222	-0.705518	0.431494	0.555556	0.736322
Com_3113_pos	ACar 13:0	C20 H40 N O4	357.287	12.756	358.294	No results	Invalid mass	No results	1.04321e+07	1.31863e+07	1.32092e+07	1.42904e+07	8.76467e+06	8.41328e+06	1.43251e+07	2.3913e+07	1.88746e+07	2.33934e+07	1.56641e+07	1.64131e+07	0.606626	-0.721121	0.00283462	1	1.82091
Com_780_pos	L-Cysteine-glutathione gisulfide	C13 H22 N4 O8 S2	426.087	1.497	427.095	No results	No results	Full match	4.18801e+07	4.71645e+07	4.89339e+07	3.31312e+07	5.51942e+06	2.09761e+07	3.76397e+07	5.92199e+07	9.39329e+07	3.43271e+07	5.37583e+07	5.21163e+07	0.597005	-0.744185	0.11706	0.833333	1.29242
Com_9979_pos	ACar 18:4	C25 H42 N O4	419.303	13.065	420.31	No results	Invalid mass	No results	1.02944e+06	1.52594e+06	1.41977e+06	1.08992e+06	1.57532e+06	1.71117e+06	1.66006e+06	3.25512e+06	2.56199e+06	2.6549e+06	2.69599e+06	1.48529e+06	0.583481	-0.777242	0.00798171	0.888889	1.7325
Com_6538_pos	ACar 15:1	C22 H42 N O4	383.303	13.048	384.31	No results	Invalid mass	No results	2.59036e+06	3.40884e+06	3.74346e+06	3.67144e+06	2.83892e+06	1.74216e+06	4.2484e+06	6.25351e+06	5.33083e+06	6.89775e+06	4.21547e+06	4.05815e+06	0.580413	-0.784848	0.00457421	1	1.76396
Com_1710_pos	ACar 15:0	C22 H44 N O4	385.319	13.28	386.326	No results	Invalid mass	No results	1.61776e+07	2.15164e+07	2.82382e+07	2.08226e+07	2.01587e+07	1.43122e+07	3.2971e+07	4.21451e+07	3.06814e+07	4.9676e+07	2.53343e+07	2.83662e+07	0.579545	-0.787008	0.00339267	0.972222	1.79659
Com_866_pos	3-(1,3-benzoxazol-2-ylthio)-5,5-dimethylcyclohex-2-en-1-one	C15 H15 N O2 S	273.085	1.678	274.092	Invalid mass	No results	No results	5.57746e+07	3.29352e+07	2.35232e+07	4.80248e+07	1.93502e+07	2.0616e+07	3.81635e+07	9.33842e+07	5.68215e+07	6.2309e+07	5.70894e+07	3.99721e+07	0.575787	-0.796394	0.0277873	0.888889	1.57851
Com_345_pos	ACar 16:1	C23 H44 N O4	397.319	13.241	398.326	No results	Invalid mass	No results	7.08064e+07	8.34448e+07	1.04056e+08	8.32918e+07	7.66075e+07	5.40748e+07	1.25209e+08	1.56363e+08	136999989	1.91872e+08	1.14241e+08	9.78004e+07	0.574213	-0.800343	0.00190149	0.972222	1.85355
Com_6844_pos	PC (20:3/20:3)	C48 H84 N O8 P	833.58	15.68	834.586	No results	Invalid mass	No results	2.06347e+06	1.47861e+06	2.21381e+06	1.52836e+06	1.82825e+06	1.15053e+06	5.57663e+06	3.19561e+06	2.86391e+06	3.55155e+06	1.10189e+06	3.34462e+06	0.522712	-0.935912	0.0490162	0.833333	1.44754
Com_14183_pos	Milbemycin A4 oxime	C32 H45 N O7	555.327	9.4	556.335	Invalid mass	No results	No results	341241	450610	286981	399926	84691.9	239531	71080.7	1.68566e+06	103233	107926	1.44839e+06	95425.7	0.513419	-0.961791	0.869418	0.583333	0.694071
Com_16402_pos	N-(5-Aminopentyl)acetamide	C7 H16 N2 O	144.126	8.666	145.133	No results	No results	Full match	677858	320799	233247	380262	536559	304384	143348	1.22156e+06	963050	775480	1.22667e+06	534900	0.504235	-0.987832	0.1776	0.777778	1.13134
Com_1011_pos	ACar 14:1	C21 H40 N O4	369.288	12.816	370.295	No results	Invalid mass	No results	2.64066e+07	3.03784e+07	3.34452e+07	3.28659e+07	2.66529e+07	1.68079e+07	4.75783e+07	7.20964e+07	5.59959e+07	7.93487e+07	4.88952e+07	4.05065e+07	0.483585	-1.04816	0.00064522	1	1.95083
Com_12104_pos	ACar 10:1	C17 H32 N O4	313.225	11.33	314.232	No results	Invalid mass	No results	697847	895876	939070	613176	818886	475003	1.47986e+06	1.86742e+06	1.83229e+06	2.17812e+06	1.78979e+06	1.41203e+06	0.42046	-1.24996	8.26e-05	1	2.12862
Com_5394_pos	Tetrahydrocorticosterone	C21 H34 O4	367.272	12.486	368.279	Invalid mass	Invalid mass	No results	3.54759e+06	3.29301e+06	3.98107e+06	4.46009e+06	2.63401e+06	2.47613e+06	5.43003e+06	9.58172e+06	9.30151e+06	9.36721e+06	8.78154e+06	6.06107e+06	0.420251	-1.25068	0.000102331	1	2.10963
Com_778_pos	N-Acetyl-Asp-Glu	C11 H16 N2 O8	304.091	2.471	305.098	No results	No results	Full match	2.13082e+07	1.54515e+07	2.11622e+07	2.14153e+07	2.04707e+07	1.76462e+07	1.9411e+07	7.85244e+07	4.33046e+07	2.03829e+07	9.96945e+07	3.19935e+07	0.400442	-1.32033	0.0465201	0.777778	1.64869
Com_12643_pos	Flavin Adenine Dinucleotide	C27 H33 N9 O15 P2	785.155	12.036	786.162	No results	No results	Full match	114602	149029	177459	106545	609914	81928.6	1.06486e+06	1.35324e+06	978433	2.01203e+06	108551	1.41115e+06	0.178902	-2.48276	0.00980304	0.888889	1.70505
Com_3285_pos	Hydroxyproline	C5 H9 N O3	131.059	1.525	132.066	No results	Full match	Full match	2.05341e+06	1.39706e+06	1.00345e+06	971822	1.26781e+06	1.02661e+06	1.15758e+06	2.23108e+07	2.0402e+07	1.77685e+07	1.34742e+06	1.77978e+07	0.0955652	-3.38737	0.0240989	0.861111	1.63306

## Sheet: Table S8
Table S8 Kyoto Encyclopedia of Genes and Genomes analysis of differentially metabolites in the positive ion mode
MapID	MapTitle	Pvalue	x	y	n	N	EnrichDirect	MetaIDs	kegg_cpd_id
map04960	Aldosterone-regulated sodium reabsorption	0.0190476	2	2	13	91	Over	Cortisone, Cortisol	cpd:C00762,cpd:C00735
map00750	Vitamin B6 metabolism	0.142857	1	1	13	91	Over	Pyridoxamine	cpd:C00534
map04122	Sulfur relay system	0.142857	1	1	13	91	Over	S-Adenosylmethionine	cpd:C00019
map04931	Insulin resistance	0.142857	1	1	13	91	Over	O-Acetyl-L-carnitine	cpd:C02571
map05215	Prostate cancer	0.147294	2	5	13	91	Over	Cortisone, Cortisol	cpd:C00762,cpd:C00735
map05200	Pathways in cancer	0.202933	2	6	13	91	Over	Cortisone, Cortisol	cpd:C00762,cpd:C00735
map00740	Riboflavin metabolism	0.266667	1	2	13	91	Over	Flavin Adenine Dinucleotide	cpd:C00016
map01040	Biosynthesis of unsaturated fatty acids	0.266667	1	2	13	91	Over	Docosapentaenoic acid	cpd:C16513
map00330	Arginine and proline metabolism	0.319994	2	8	13	91	Over	S-Adenosylmethionine, Hydroxyproline	cpd:C00019,cpd:C01157
map00250	Alanine, aspartate and glutamate metabolism	0.373783	1	3	13	91	Over	L-Asparagine	cpd:C00152
map00261	Monobactam biosynthesis	0.373783	1	3	13	91	Over	S-Adenosylmethionine	cpd:C00019
map04080	Neuroactive ligand-receptor interaction	0.373783	1	3	13	91	Over	Cortisol	cpd:C00735
map05230	Central carbon metabolism in cancer	0.373783	1	3	13	91	Over	L-Asparagine	cpd:C00152
map05231	Choline metabolism in cancer	0.373783	1	3	13	91	Over	Cytidine 5'-diphosphocholine	cpd:C00307
map00140	Steroid hormone biosynthesis	0.414524	3	14	13	91	Over	Cortisone, Tetrahydrocorticosterone, Cortisol	cpd:C00762,cpd:C05476,cpd:C00735
map00052	Galactose metabolism	0.466292	1	4	13	91	Over	Dulcitol	cpd:C01697
map00564	Glycerophospholipid metabolism	0.466292	1	4	13	91	Over	Cytidine 5'-diphosphocholine	cpd:C00307
map00270	Cysteine and methionine metabolism	0.546042	1	5	13	91	Over	S-Adenosylmethionine	cpd:C00019
map00340	Histidine metabolism	0.546042	1	5	13	91	Over	1-Methylhistidine	cpd:C01152
map04978	Mineral absorption	0.546042	1	5	13	91	Over	L-Asparagine	cpd:C00152
map04977	Vitamin digestion and absorption	0.611097	2	9	13	91	Over	Flavin Adenine Dinucleotide, Pyridoxamine	cpd:C00016,cpd:C00534
map01230	Biosynthesis of amino acids	0.631122	2	10	13	91	Over	S-Adenosylmethionine, L-Asparagine	cpd:C00019,cpd:C00152
map04927	Cortisol synthesis and secretion	1	1	6	13	91	Over	Cortisol	cpd:C00735
map04934	Cushing's syndrome	1	1	6	13	91	Over	Cortisol	cpd:C00735

## Sheet: Table S9
Table S8 Kyoto Encyclopedia of Genes and Genomes analysis of differentially metabolites in the negative ion mode
MapID	MapTitle	Pvalue	x	y	n	N	EnrichDirect	MetaIDs	kegg_cpd_id
map04261	Adrenergic signaling in cardiomyocytes	0.063354	2	2	18	70	Over	cAMP, Norepinephrine	cpd:C00575,cpd:C00547
map00053	Ascorbate and aldarate metabolism	0.160248	2	3	18	70	Over	alpha-Ketoglutaric acid, D-Glucarate	cpd:C00026,cpd:C00818
map00660	C5-Branched dibasic acid metabolism	0.160248	2	3	18	70	Over	Citraconic acid, alpha-Ketoglutaric acid	cpd:C02226,cpd:C00026
map04024	cAMP signaling pathway	0.160248	2	3	18	70	Over	cAMP, Norepinephrine	cpd:C00575,cpd:C00547
map00040	Pentose and glucuronate interconversions	0.257143	1	1	18	70	Over	alpha-Ketoglutaric acid	cpd:C00026
map00130	Ubiquinone and other terpenoid-quinone biosynthesis	0.257143	1	1	18	70	Over	L-Tyrosine	cpd:C00082
map00261	Monobactam biosynthesis	0.257143	1	1	18	70	Over	L-Tyrosine	cpd:C00082
map00290	Valine, leucine and isoleucine biosynthesis	0.257143	1	1	18	70	Over	Citraconic acid	cpd:C02226
map00300	Lysine biosynthesis	0.257143	1	1	18	70	Over	alpha-Ketoglutaric acid	cpd:C00026
map00471	D-Glutamine and D-glutamate metabolism	0.257143	1	1	18	70	Over	alpha-Ketoglutaric acid	cpd:C00026
map00860	Porphyrin and chlorophyll metabolism	0.257143	1	1	18	70	Over	Bilirubin	cpd:C00486
map00970	Aminoacyl-tRNA biosynthesis	0.257143	1	1	18	70	Over	L-Tyrosine	cpd:C00082
map01522	Endocrine resistance	0.257143	1	1	18	70	Over	cAMP	cpd:C00575
map04010	MAPK signaling pathway	0.257143	1	1	18	70	Over	cAMP	cpd:C00575
map04014	Ras signaling pathway	0.257143	1	1	18	70	Over	cAMP	cpd:C00575
map04015	Rap1 signaling pathway	0.257143	1	1	18	70	Over	cAMP	cpd:C00575
map04020	Calcium signaling pathway	0.257143	1	1	18	70	Over	cAMP	cpd:C00575
map04062	Chemokine signaling pathway	0.257143	1	1	18	70	Over	cAMP	cpd:C00575
map04072	Phospholipase D signaling pathway	0.257143	1	1	18	70	Over	cAMP	cpd:C00575
map04114	Oocyte meiosis	0.257143	1	1	18	70	Over	cAMP	cpd:C00575
map04213	Longevity regulating pathway - multiple species	0.257143	1	1	18	70	Over	cAMP	cpd:C00575
map04340	Hedgehog signaling pathway	0.257143	1	1	18	70	Over	cAMP	cpd:C00575
map04540	Gap junction	0.257143	1	1	18	70	Over	Norepinephrine	cpd:C00547
map04721	Synaptic vesicle cycle	0.257143	1	1	18	70	Over	Norepinephrine	cpd:C00547
map04970	Salivary secretion	0.257143	1	1	18	70	Over	Norepinephrine	cpd:C00547
map05231	Choline metabolism in cancer	0.257143	1	1	18	70	Over	Citicoline	cpd:C00307
map00350	Tyrosine metabolism	0.270882	2	4	18	70	Over	Norepinephrine, L-Tyrosine	cpd:C00547,cpd:C00082
map00430	Taurine and hypotaurine metabolism	0.270882	2	4	18	70	Over	acetyl phosphate, alpha-Ketoglutaric acid	cpd:C00227,cpd:C00026
map04270	Vascular smooth muscle contraction	0.270882	2	4	18	70	Over	cAMP, Norepinephrine	cpd:C00575,cpd:C00547
map00230	Purine metabolism	0.414961	3	8	18	70	Over	IDP, cAMP, Uric acid	cpd:C00104,cpd:C00575,cpd:C00366
map00220	Arginine biosynthesis	0.450932	1	2	18	70	Over	alpha-Ketoglutaric acid	cpd:C00026
map00270	Cysteine and methionine metabolism	0.450932	1	2	18	70	Over	5'-Methylthioadenosine	cpd:C00170
map00340	Histidine metabolism	0.450932	1	2	18	70	Over	alpha-Ketoglutaric acid	cpd:C00026
map00400	Phenylalanine, tyrosine and tryptophan biosynthesis	0.450932	1	2	18	70	Over	L-Tyrosine	cpd:C00082
map00564	Glycerophospholipid metabolism	0.450932	1	2	18	70	Over	Citicoline	cpd:C00307
map00620	Pyruvate metabolism	0.450932	1	2	18	70	Over	acetyl phosphate	cpd:C00227
map00650	Butanoate metabolism	0.450932	1	2	18	70	Over	alpha-Ketoglutaric acid	cpd:C00026
map01210	2-Oxocarboxylic acid metabolism	0.450932	1	2	18	70	Over	Citraconic acid	cpd:C02226
map04022	cGMP-PKG signaling pathway	0.450932	1	2	18	70	Over	cAMP	cpd:C00575
map04211	Longevity regulating pathway	0.450932	1	2	18	70	Over	cAMP	cpd:C00575
map04611	Platelet activation	0.450932	1	2	18	70	Over	Prostaglandin H2	cpd:C00427
map04723	Retrograde endocannabinoid signaling	0.450932	1	2	18	70	Over	Prostaglandin H2	cpd:C00427
map04742	Taste transduction	0.450932	1	2	18	70	Over	Norepinephrine	cpd:C00547
map04921	Oxytocin signaling pathway	0.450932	1	2	18	70	Over	Prostaglandin H2	cpd:C00427
map04924	Renin secretion	0.450932	1	2	18	70	Over	Norepinephrine	cpd:C00547
map04976	Bile secretion	0.597369	2	5	18	70	Over	Bilirubin, Uric acid	cpd:C00486,cpd:C00366
map01100	Metabolic pathways	1	13	50	18	70	Over	Citicoline, Prostaglandin H2, o-Toluic Acid, N-Acetylneuraminic acid, acetyl phosphate, 5'-Methylthioadenosine, Citraconic acid, Bilirubin, D-Glucarate, Cytidine-5'-monophosphate, Norepinephrine, Uric acid, L-Tyrosine	cpd:C00307,cpd:C00427,cpd:C07215,cpd:C00270,cpd:C00227,cpd:C00170,cpd:C02226,cpd:C00486,cpd:C00818,cpd:C00055,cpd:C00547,cpd:C00366,cpd:C00082
map00020	Citrate cycle (TCA cycle)	1	1	3	18	70	Over	alpha-Ketoglutaric acid	cpd:C00026
map00250	Alanine, aspartate and glutamate metabolism	1	1	3	18	70	Over	alpha-Ketoglutaric acid	cpd:C00026
map00590	Arachidonic acid metabolism	1	1	3	18	70	Over	Prostaglandin H2	cpd:C00427
map00630	Glyoxylate and dicarboxylate metabolism	1	1	3	18	70	Over	alpha-Ketoglutaric acid	cpd:C00026
map00730	Thiamine metabolism	1	1	3	18	70	Over	L-Tyrosine	cpd:C00082
map04080	Neuroactive ligand-receptor interaction	1	1	3	18	70	Over	Norepinephrine	cpd:C00547
map04726	Serotonergic synapse	1	1	3	18	70	Over	Prostaglandin H2	cpd:C00427
map04923	Regulation of lipolysis in adipocytes	1	1	3	18	70	Over	Norepinephrine	cpd:C00547
map04960	Aldosterone-regulated sodium reabsorption	0.0190476	2	2	13	91	Over	Cortisone, Cortisol	cpd:C00762,cpd:C00735
map00750	Vitamin B6 metabolism	0.142857	1	1	13	91	Over	Pyridoxamine	cpd:C00534
map04122	Sulfur relay system	0.142857	1	1	13	91	Over	S-Adenosylmethionine	cpd:C00019
map04931	Insulin resistance	0.142857	1	1	13	91	Over	O-Acetyl-L-carnitine	cpd:C02571
map05215	Prostate cancer	0.147294	2	5	13	91	Over	Cortisone, Cortisol	cpd:C00762,cpd:C00735
map05200	Pathways in cancer	0.202933	2	6	13	91	Over	Cortisone, Cortisol	cpd:C00762,cpd:C00735
map00740	Riboflavin metabolism	0.266667	1	2	13	91	Over	Flavin Adenine Dinucleotide	cpd:C00016
map01040	Biosynthesis of unsaturated fatty acids	0.266667	1	2	13	91	Over	Docosapentaenoic acid	cpd:C16513
map00330	Arginine and proline metabolism	0.319994	2	8	13	91	Over	S-Adenosylmethionine, Hydroxyproline	cpd:C00019,cpd:C01157
map00250	Alanine, aspartate and glutamate metabolism	0.373783	1	3	13	91	Over	L-Asparagine	cpd:C00152
map00261	Monobactam biosynthesis	0.373783	1	3	13	91	Over	S-Adenosylmethionine	cpd:C00019
map04080	Neuroactive ligand-receptor interaction	0.373783	1	3	13	91	Over	Cortisol	cpd:C00735
map05230	Central carbon metabolism in cancer	0.373783	1	3	13	91	Over	L-Asparagine	cpd:C00152
map05231	Choline metabolism in cancer	0.373783	1	3	13	91	Over	Cytidine 5'-diphosphocholine	cpd:C00307
map00140	Steroid hormone biosynthesis	0.414524	3	14	13	91	Over	Cortisone, Tetrahydrocorticosterone, Cortisol	cpd:C00762,cpd:C05476,cpd:C00735
map00052	Galactose metabolism	0.466292	1	4	13	91	Over	Dulcitol	cpd:C01697
map00564	Glycerophospholipid metabolism	0.466292	1	4	13	91	Over	Cytidine 5'-diphosphocholine	cpd:C00307
map00270	Cysteine and methionine metabolism	0.546042	1	5	13	91	Over	S-Adenosylmethionine	cpd:C00019
map00340	Histidine metabolism	0.546042	1	5	13	91	Over	1-Methylhistidine	cpd:C01152
map04978	Mineral absorption	0.546042	1	5	13	91	Over	L-Asparagine	cpd:C00152
map04977	Vitamin digestion and absorption	0.611097	2	9	13	91	Over	Flavin Adenine Dinucleotide, Pyridoxamine	cpd:C00016,cpd:C00534
map01230	Biosynthesis of amino acids	0.631122	2	10	13	91	Over	S-Adenosylmethionine, L-Asparagine	cpd:C00019,cpd:C00152
map04927	Cortisol synthesis and secretion	1	1	6	13	91	Over	Cortisol	cpd:C00735
map04934	Cushing's syndrome	1	1	6	13	91	Over	Cortisol	cpd:C00735
